# Supplementary material for: SMARCC1 Enters the Nucleus via KPNA2 and Plays an Oncogenic Role in Bladder Cancer
Source: Front Mol Biosci. 2022 May 20;9:902220. doi: 10.3389/fmolb.2022.902220 (PMC9163745; doi:10.3389/fmolb.2022.902220)
Supplement: Supplementary file 1 [file DataSheet1.ZIP]

Archive with 177 entries (165 files):
- SMARCC1 RAW data/
- SMARCC1 RAW data/.DS_Store
- __MACOSX/SMARCC1 RAW data/._.DS_Store
- SMARCC1 RAW data/Figure 6/
- SMARCC1 RAW data/Figure 1/
- SMARCC1 RAW data/Supplementary data/
- SMARCC1 RAW data/Figure 4/
- SMARCC1 RAW data/Figure 3/
- SMARCC1 RAW data/Figure 2/
- SMARCC1 RAW data/Figure 5/
- SMARCC1 RAW data/Figure 6/.DS_Store
- __MACOSX/SMARCC1 RAW data/Figure 6/._.DS_Store
- SMARCC1 RAW data/Figure 6/tumor.jpg
- __MACOSX/SMARCC1 RAW data/Figure 6/._tumor.jpg
- SMARCC1 RAW data/Figure 6/tumor.pzfx
- __MACOSX/SMARCC1 RAW data/Figure 6/._tumor.pzfx
- SMARCC1 RAW data/Figure 6/tumor.tif
- __MACOSX/SMARCC1 RAW data/Figure 6/._tumor.tif
- SMARCC1 RAW data/Figure 6/Tumor volume.tiff
- __MACOSX/SMARCC1 RAW data/Figure 6/._Tumor volume.tiff
- SMARCC1 RAW data/Figure 6/Tumor weight.tiff
- __MACOSX/SMARCC1 RAW data/Figure 6/._Tumor weight.tiff
- SMARCC1 RAW data/Figure 1/figure 1B KPNA2.jpg
- __MACOSX/SMARCC1 RAW data/Figure 1/._figure 1B KPNA2.jpg
- SMARCC1 RAW data/Figure 1/the correlation between SMARCC1 and KPNA2.pzfx
- __MACOSX/SMARCC1 RAW data/Figure 1/._the correlation between SMARCC1 and KPNA2.pzfx
- SMARCC1 RAW data/Figure 1/figure 1C H3.jpg
- __MACOSX/SMARCC1 RAW data/Figure 1/._figure 1C H3.jpg
- SMARCC1 RAW data/Figure 1/Gray analysis of figure 1C.pzfx
- __MACOSX/SMARCC1 RAW data/Figure 1/._Gray analysis of figure 1C.pzfx
- SMARCC1 RAW data/Figure 1/figure 1D b-tubulin.jpg
- __MACOSX/SMARCC1 RAW data/Figure 1/._figure 1D b-tubulin.jpg
- SMARCC1 RAW data/Figure 1/Gray analysis of figure 1D.tiff
- __MACOSX/SMARCC1 RAW data/Figure 1/._Gray analysis of figure 1D.tiff
- SMARCC1 RAW data/Figure 1/.DS_Store
- __MACOSX/SMARCC1 RAW data/Figure 1/._.DS_Store
- SMARCC1 RAW data/Figure 1/Gray analysis of figure 1C.tiff
- __MACOSX/SMARCC1 RAW data/Figure 1/._Gray analysis of figure 1C.tiff
- SMARCC1 RAW data/Figure 1/Gray analysis of figure 1D.pzfx
- __MACOSX/SMARCC1 RAW data/Figure 1/._Gray analysis of figure 1D.pzfx
- SMARCC1 RAW data/Figure 1/figure 1C SMARCC1.jpg
- __MACOSX/SMARCC1 RAW data/Figure 1/._figure 1C SMARCC1.jpg
- SMARCC1 RAW data/Figure 1/the correlation between SMARCC1 and KPNA2.tiff
- __MACOSX/SMARCC1 RAW data/Figure 1/._the correlation between SMARCC1 and KPNA2.tiff
- SMARCC1 RAW data/Figure 1/immunofluorescence staining /
- SMARCC1 RAW data/Figure 1/figure 1D SMARCC1.jpg
- __MACOSX/SMARCC1 RAW data/Figure 1/._figure 1D SMARCC1.jpg
- SMARCC1 RAW data/Figure 1/figure 1B SMARCC1.jpg
- __MACOSX/SMARCC1 RAW data/Figure 1/._figure 1B SMARCC1.jpg
- SMARCC1 RAW data/Supplementary data/b-tubulin siR-SMARCC1.jpg
- __MACOSX/SMARCC1 RAW data/Supplementary data/._b-tubulin siR-SMARCC1.jpg
- SMARCC1 RAW data/Supplementary data/GAPDH siRNA of NUP50 NUP153 KPNA2.jpg
- __MACOSX/SMARCC1 RAW data/Supplementary data/._GAPDH siRNA of NUP50 NUP153 KPNA2.jpg
- SMARCC1 RAW data/Supplementary data/SMARCC1 siR-SMARCC1.Tif
- SMARCC1 RAW data/Supplementary data/KPNA2 siRNA.jpg
- __MACOSX/SMARCC1 RAW data/Supplementary data/._KPNA2 siRNA.jpg
- SMARCC1 RAW data/Supplementary data/NUP153 siRNA.jpg
- __MACOSX/SMARCC1 RAW data/Supplementary data/._NUP153 siRNA.jpg
- SMARCC1 RAW data/Supplementary data/NUP50 siRNA.jpg
- __MACOSX/SMARCC1 RAW data/Supplementary data/._NUP50 siRNA.jpg
- SMARCC1 RAW data/Supplementary data/SMARCC1 siR-SMARCC1.jpg
- __MACOSX/SMARCC1 RAW data/Supplementary data/._SMARCC1 siR-SMARCC1.jpg
- SMARCC1 RAW data/Figure 4/B01 UMUC-3 NC.fcs
- SMARCC1 RAW data/Figure 4/SW780  Cell Cycle.tiff
- __MACOSX/SMARCC1 RAW data/Figure 4/._SW780  Cell Cycle.tiff
- SMARCC1 RAW data/Figure 4/SW780 cell cycle.pdf
- __MACOSX/SMARCC1 RAW data/Figure 4/._SW780 cell cycle.pdf
- SMARCC1 RAW data/Figure 4/.DS_Store
- __MACOSX/SMARCC1 RAW data/Figure 4/._.DS_Store
- SMARCC1 RAW data/Figure 4/C02 SW780 siR-SMARCC1-1  426.fcs
- SMARCC1 RAW data/Figure 4/SW780 CCK8.pzfx
- __MACOSX/SMARCC1 RAW data/Figure 4/._SW780 CCK8.pzfx
- SMARCC1 RAW data/Figure 4/SW780 cck8.tiff
- __MACOSX/SMARCC1 RAW data/Figure 4/._SW780 cck8.tiff
- SMARCC1 RAW data/Figure 4/figure 4 b-tubulin.jpg
- __MACOSX/SMARCC1 RAW data/Figure 4/._figure 4 b-tubulin.jpg
- SMARCC1 RAW data/Figure 4/SW780  Cell Cycle.pzfx
- __MACOSX/SMARCC1 RAW data/Figure 4/._SW780  Cell Cycle.pzfx
- SMARCC1 RAW data/Figure 4/UMUC-3 cck8.tiff
- __MACOSX/SMARCC1 RAW data/Figure 4/._UMUC-3 cck8.tiff
- SMARCC1 RAW data/Figure 4/figure 4 SMARCC1.jpg
- __MACOSX/SMARCC1 RAW data/Figure 4/._figure 4 SMARCC1.jpg
- SMARCC1 RAW data/Figure 4/UMUC-3 Cell Cycle.pzfx
- __MACOSX/SMARCC1 RAW data/Figure 4/._UMUC-3 Cell Cycle.pzfx
- SMARCC1 RAW data/Figure 4/C01 SW780 NC.fcs
- SMARCC1 RAW data/Figure 4/UMUC-3 cell cycle.pdf
- __MACOSX/SMARCC1 RAW data/Figure 4/._UMUC-3 cell cycle.pdf
- SMARCC1 RAW data/Figure 4/UMUC-3 Cell Cycle.tiff
- __MACOSX/SMARCC1 RAW data/Figure 4/._UMUC-3 Cell Cycle.tiff
- SMARCC1 RAW data/Figure 4/B02 UMUC-3 siR-SMARCC1-1  426.fcs
- SMARCC1 RAW data/Figure 4/UMUC-3 CCK8.pzfx
- __MACOSX/SMARCC1 RAW data/Figure 4/._UMUC-3 CCK8.pzfx
- SMARCC1 RAW data/Figure 3/T2-.jpg
- __MACOSX/SMARCC1 RAW data/Figure 3/._T2-.jpg
- SMARCC1 RAW data/Figure 3/.DS_Store
- __MACOSX/SMARCC1 RAW data/Figure 3/._.DS_Store
- SMARCC1 RAW data/Figure 3/survival.pzfx
- __MACOSX/SMARCC1 RAW data/Figure 3/._survival.pzfx
- SMARCC1 RAW data/Figure 3/T3-.jpg
- __MACOSX/SMARCC1 RAW data/Figure 3/._T3-.jpg
- SMARCC1 RAW data/Figure 3/Survival.tiff
- __MACOSX/SMARCC1 RAW data/Figure 3/._Survival.tiff
- SMARCC1 RAW data/Figure 3/T4-.jpg
- __MACOSX/SMARCC1 RAW data/Figure 3/._T4-.jpg
- SMARCC1 RAW data/Figure 3/T1-.jpg
- __MACOSX/SMARCC1 RAW data/Figure 3/._T1-.jpg
- SMARCC1 RAW data/Figure 2/-╬ö╬öCT of SMARCC1 in 30 pairs BC tissues and adjacent normal bladder tissue.tiff
- __MACOSX/SMARCC1 RAW data/Figure 2/._-╬ö╬öCT of SMARCC1 in 30 pairs BC tissues and adjacent normal bladder tissue.tiff
- SMARCC1 RAW data/Figure 2/.DS_Store
- __MACOSX/SMARCC1 RAW data/Figure 2/._.DS_Store
- SMARCC1 RAW data/Figure 2/figure 2D SMARCC1.jpg
- __MACOSX/SMARCC1 RAW data/Figure 2/._figure 2D SMARCC1.jpg
- SMARCC1 RAW data/Figure 2/figure 2D b-tubulin.jpg
- __MACOSX/SMARCC1 RAW data/Figure 2/._figure 2D b-tubulin.jpg
- SMARCC1 RAW data/Figure 2/-╬ö╬öCT of SMARCC1 in 30 pairs BC tissues and adjacent normal bladder tissue.pzfx
- __MACOSX/SMARCC1 RAW data/Figure 2/._-╬ö╬öCT of SMARCC1 in 30 pairs BC tissues and adjacent normal bladder tissue.pzfx
- SMARCC1 RAW data/Figure 2/SMARCC1 in BC cell lines pcr.pzfx
- __MACOSX/SMARCC1 RAW data/Figure 2/._SMARCC1 in BC cell lines pcr.pzfx
- SMARCC1 RAW data/Figure 2/30 pairs BC tissues.pzfx
- __MACOSX/SMARCC1 RAW data/Figure 2/._30 pairs BC tissues.pzfx
- SMARCC1 RAW data/Figure 2/30 pairs BC tissues.tiff
- __MACOSX/SMARCC1 RAW data/Figure 2/._30 pairs BC tissues.tiff
- SMARCC1 RAW data/Figure 2/SMARCC1 in BC cell lines pcr.tiff
- __MACOSX/SMARCC1 RAW data/Figure 2/._SMARCC1 in BC cell lines pcr.tiff
- SMARCC1 RAW data/Figure 5/.DS_Store
- __MACOSX/SMARCC1 RAW data/Figure 5/._.DS_Store
- SMARCC1 RAW data/Figure 5/SW780 migration.tiff
- __MACOSX/SMARCC1 RAW data/Figure 5/._SW780 migration.tiff
- SMARCC1 RAW data/Figure 5/SW780 migration.pzfx
- __MACOSX/SMARCC1 RAW data/Figure 5/._SW780 migration.pzfx
- SMARCC1 RAW data/Figure 5/UMUC-3 migration.pzfx
- __MACOSX/SMARCC1 RAW data/Figure 5/._UMUC-3 migration.pzfx
- SMARCC1 RAW data/Figure 5/UMUC-3 migration.tiff
- __MACOSX/SMARCC1 RAW data/Figure 5/._UMUC-3 migration.tiff
- SMARCC1 RAW data/Figure 5/apoptosis raw data/
- SMARCC1 RAW data/Figure 1/immunofluorescence staining /immunofluorescence staining for DAPI.jpg
- SMARCC1 RAW data/Figure 1/immunofluorescence staining /immunofluorescence staining for SMARCC1.jpg
- SMARCC1 RAW data/Figure 1/immunofluorescence staining /immunofluorescence staining for MERGE.jpg
- SMARCC1 RAW data/Figure 1/immunofluorescence staining /immunofluorescence staining for KPNA2.jpg
- SMARCC1 RAW data/Figure 5/apoptosis raw data/UMUC-3/
- SMARCC1 RAW data/Figure 5/apoptosis raw data/.DS_Store
- __MACOSX/SMARCC1 RAW data/Figure 5/apoptosis raw data/._.DS_Store
- SMARCC1 RAW data/Figure 5/apoptosis raw data/SW780/
- SMARCC1 RAW data/Figure 5/apoptosis raw data/UMUC-3/UMUC3 NC.fcs
- __MACOSX/SMARCC1 RAW data/Figure 5/apoptosis raw data/UMUC-3/._UMUC3 NC.fcs
- SMARCC1 RAW data/Figure 5/apoptosis raw data/UMUC-3/UMUC-3 apoptosis.pzfx
- __MACOSX/SMARCC1 RAW data/Figure 5/apoptosis raw data/UMUC-3/._UMUC-3 apoptosis.pzfx
- SMARCC1 RAW data/Figure 5/apoptosis raw data/UMUC-3/UMUC3 cell apoptosis all .wsp
- __MACOSX/SMARCC1 RAW data/Figure 5/apoptosis raw data/UMUC-3/._UMUC3 cell apoptosis all .wsp
- SMARCC1 RAW data/Figure 5/apoptosis raw data/UMUC-3/UMUC3 cell apoptosis all .pdf
- __MACOSX/SMARCC1 RAW data/Figure 5/apoptosis raw data/UMUC-3/._UMUC3 cell apoptosis all .pdf
- SMARCC1 RAW data/Figure 5/apoptosis raw data/UMUC-3/UMUC-3 apoptosis.tiff
- __MACOSX/SMARCC1 RAW data/Figure 5/apoptosis raw data/UMUC-3/._UMUC-3 apoptosis.tiff
- SMARCC1 RAW data/Figure 5/apoptosis raw data/UMUC-3/UMUC3 NC2.fcs
- __MACOSX/SMARCC1 RAW data/Figure 5/apoptosis raw data/UMUC-3/._UMUC3 NC2.fcs
- SMARCC1 RAW data/Figure 5/apoptosis raw data/UMUC-3/UMUC3 siR-SMARCC1-3.fcs
- __MACOSX/SMARCC1 RAW data/Figure 5/apoptosis raw data/UMUC-3/._UMUC3 siR-SMARCC1-3.fcs
- SMARCC1 RAW data/Figure 5/apoptosis raw data/UMUC-3/UMUC3 siR-SMARCC1-2.fcs
- __MACOSX/SMARCC1 RAW data/Figure 5/apoptosis raw data/UMUC-3/._UMUC3 siR-SMARCC1-2.fcs
- SMARCC1 RAW data/Figure 5/apoptosis raw data/UMUC-3/UMUC3 NC3.fcs
- __MACOSX/SMARCC1 RAW data/Figure 5/apoptosis raw data/UMUC-3/._UMUC3 NC3.fcs
- SMARCC1 RAW data/Figure 5/apoptosis raw data/UMUC-3/UMUC3 siR-SMARCC1-1.fcs
- __MACOSX/SMARCC1 RAW data/Figure 5/apoptosis raw data/UMUC-3/._UMUC3 siR-SMARCC1-1.fcs
- SMARCC1 RAW data/Figure 5/apoptosis raw data/SW780/sw780  app 21-Mar-2022-Layout.pdf
- __MACOSX/SMARCC1 RAW data/Figure 5/apoptosis raw data/SW780/._sw780  app 21-Mar-2022-Layout.pdf
- SMARCC1 RAW data/Figure 5/apoptosis raw data/SW780/SW780 SIR-SMARCC1.fcs
- __MACOSX/SMARCC1 RAW data/Figure 5/apoptosis raw data/SW780/._SW780 SIR-SMARCC1.fcs
- SMARCC1 RAW data/Figure 5/apoptosis raw data/SW780/SW780 SIR-NC1.fcs
- __MACOSX/SMARCC1 RAW data/Figure 5/apoptosis raw data/SW780/._SW780 SIR-NC1.fcs
- SMARCC1 RAW data/Figure 5/apoptosis raw data/SW780/sw780 apoptosis .wsp
- __MACOSX/SMARCC1 RAW data/Figure 5/apoptosis raw data/SW780/._sw780 apoptosis .wsp
- SMARCC1 RAW data/Figure 5/apoptosis raw data/SW780/sw780 apoptosis all .wsp
- __MACOSX/SMARCC1 RAW data/Figure 5/apoptosis raw data/SW780/._sw780 apoptosis all .wsp
- SMARCC1 RAW data/Figure 5/apoptosis raw data/SW780/SW780 apoptosis.tiff
- __MACOSX/SMARCC1 RAW data/Figure 5/apoptosis raw data/SW780/._SW780 apoptosis.tiff
- SMARCC1 RAW data/Figure 5/apoptosis raw data/SW780/SW780 apoptosis.pzfx
- __MACOSX/SMARCC1 RAW data/Figure 5/apoptosis raw data/SW780/._SW780 apoptosis.pzfx
