# Supplementary material for: SMARCC1 Enters the Nucleus via KPNA2 and Plays an Oncogenic Role in Bladder Cancer
Source: Front Mol Biosci. 2022 May 20;9:902220. doi: 10.3389/fmolb.2022.902220 (PMC9163745; doi:10.3389/fmolb.2022.902220)
Supplement: Supplementary file 1 [file DataSheet1.ZIP › SMARCC1 RAW data/Figure 5/apoptosis raw data/SW780/sw780 apoptosis .wsp]

<?xml version="1.0" encoding="UTF-8"?>
 <Workspace version="20.0"  modDate="Mon Mar 21 14:46:02 CST 2022"  clientTimestamp="1647845162112"  flowJoVersion="10.4"  drawRowBorders="1"  drawColumnBorders="1"  hideCompNodes="1"  curGroup="All Samples"  groupPaneHeight="-1"  xmlns:xsi="http://www.w3.org/2001/XMLSchema-instance"  xmlns:gating="http://www.isac-net.org/std/Gating-ML/v2.0/gating"  xmlns:transforms="http://www.isac-net.org/std/Gating-ML/v2.0/transformations"  xmlns:data-type="http://www.isac-net.org/std/Gating-ML/v2.0/datatypes"  xsi:schemaLocation="http://www.isac-net.org/std/Gating-ML/v2.0/gating http://www.isac-net.org/std/Gating-ML/v2.0/gating/Gating-ML.v2.0.xsd http://www.isac-net.org/std/Gating-ML/v2.0/transformations http://www.isac-net.org/std/Gating-ML/v2.0/gating/Transformations.v2.0.xsd http://www.isac-net.org/std/Gating-ML/v2.0/datatypes http://www.isac-net.org/std/Gating-ML/v2.0/gating/DataTypes.v2.0.xsd "  nonAutoSaveFileName="file:/Volumes/NO%20NAME/新建文件夹%20(3)/sw780%20apoptosis%20.wsp" >
   <WindowPosition x="20"  y="23"  width="600"  height="716"  displayed="1"  panelState="" />
   <TextTraits font="SansSerif"  size="11"  name=""  style="plain"  color="#000000"  background="#00ffffff"  just="left" />
   <Columns>
     <TColumn width="305" >
       <Property key="fj.appnode.prop.name" />
     </TColumn>
     <TColumn width="146" >
       <Property key="fj.appnode.prop.statistic" />
     </TColumn>
     <TColumn width="145" >
       <Property key="fj.appnode.prop.ncells" />
     </TColumn>
   </Columns>
   <Matrices>
     <transforms:spilloverMatrix prefix="Comp-"  name="Acquisition-defined"  editable="0"  color="#c0c0c0"  version="FlowJo-10.4"  status="FINALIZED"  transforms:id="ec437e45-b234-42ca-a3b4-312d51a55817"  suffix="" >
       <data-type:parameters>
         <data-type:parameter data-type:name="FL1-H" />
         <data-type:parameter data-type:name="FL2-H" />
         <data-type:parameter data-type:name="FL10-H" />
         <data-type:parameter data-type:name="FL1-A" />
         <data-type:parameter data-type:name="FL2-A" />
         <data-type:parameter data-type:name="FL10-A" />
       </data-type:parameters>
       <transforms:spillover data-type:parameter="FL1-H" >
         <transforms:coefficient data-type:parameter="FL1-H"  transforms:value="1" />
         <transforms:coefficient data-type:parameter="FL2-H"  transforms:value="0" />
         <transforms:coefficient data-type:parameter="FL10-H"  transforms:value="0.001" />
         <transforms:coefficient data-type:parameter="FL1-A"  transforms:value="0" />
         <transforms:coefficient data-type:parameter="FL2-A"  transforms:value="0" />
         <transforms:coefficient data-type:parameter="FL10-A"  transforms:value="0" />
       </transforms:spillover>
       <transforms:spillover data-type:parameter="FL2-H" >
         <transforms:coefficient data-type:parameter="FL1-H"  transforms:value="0" />
         <transforms:coefficient data-type:parameter="FL2-H"  transforms:value="1" />
         <transforms:coefficient data-type:parameter="FL10-H"  transforms:value="0" />
         <transforms:coefficient data-type:parameter="FL1-A"  transforms:value="0" />
         <transforms:coefficient data-type:parameter="FL2-A"  transforms:value="0" />
         <transforms:coefficient data-type:parameter="FL10-A"  transforms:value="0" />
       </transforms:spillover>
       <transforms:spillover data-type:parameter="FL10-H" >
         <transforms:coefficient data-type:parameter="FL1-H"  transforms:value="0.0324000008" />
         <transforms:coefficient data-type:parameter="FL2-H"  transforms:value="0" />
         <transforms:coefficient data-type:parameter="FL10-H"  transforms:value="1" />
         <transforms:coefficient data-type:parameter="FL1-A"  transforms:value="0" />
         <transforms:coefficient data-type:parameter="FL2-A"  transforms:value="0" />
         <transforms:coefficient data-type:parameter="FL10-A"  transforms:value="0" />
       </transforms:spillover>
       <transforms:spillover data-type:parameter="FL1-A" >
         <transforms:coefficient data-type:parameter="FL1-H"  transforms:value="0" />
         <transforms:coefficient data-type:parameter="FL2-H"  transforms:value="0" />
         <transforms:coefficient data-type:parameter="FL10-H"  transforms:value="0" />
         <transforms:coefficient data-type:parameter="FL1-A"  transforms:value="1" />
         <transforms:coefficient data-type:parameter="FL2-A"  transforms:value="-0.4902000129" />
         <transforms:coefficient data-type:parameter="FL10-A"  transforms:value="0" />
       </transforms:spillover>
       <transforms:spillover data-type:parameter="FL2-A" >
         <transforms:coefficient data-type:parameter="FL1-H"  transforms:value="0" />
         <transforms:coefficient data-type:parameter="FL2-H"  transforms:value="0" />
         <transforms:coefficient data-type:parameter="FL10-H"  transforms:value="0" />
         <transforms:coefficient data-type:parameter="FL1-A"  transforms:value="12.4338998795" />
         <transforms:coefficient data-type:parameter="FL2-A"  transforms:value="1" />
         <transforms:coefficient data-type:parameter="FL10-A"  transforms:value="0" />
       </transforms:spillover>
       <transforms:spillover data-type:parameter="FL10-A" >
         <transforms:coefficient data-type:parameter="FL1-H"  transforms:value="0" />
         <transforms:coefficient data-type:parameter="FL2-H"  transforms:value="0" />
         <transforms:coefficient data-type:parameter="FL10-H"  transforms:value="0" />
         <transforms:coefficient data-type:parameter="FL1-A"  transforms:value="-81.5675964355" />
         <transforms:coefficient data-type:parameter="FL2-A"  transforms:value="0" />
         <transforms:coefficient data-type:parameter="FL10-A"  transforms:value="1" />
       </transforms:spillover>
     </transforms:spilloverMatrix>
   </Matrices>
   <Cytometers>
     <Cytometer name="CYTOFLEX"  cyt="CytoFLEX S"  useFCS3="1"  extraNegs="0"  widthBasis="-10"  linMin="0"  logMin="100"  linMax="16777216"  logMax="16777216"  linearRescale="1"  logRescale="1"  linFromKW="1"  logFromKW="0"  useGain="0"  useTransform="0"  transformType="LOG"  manufacturer=""  serialnumber=""  homepage="workspaces-and-samples/flowjo-and-your-cytometer/ws-instrumentation/"  icon="coulter.png" >
       <LinParams>
         <Param>time</Param>
       </LinParams>
       <LogParams/>
       <FilterParams/>
       <TransformStore>
         <MatrixID matrixId="ec437e45-b234-42ca-a3b4-312d51a55817" >
           <Transforms>
             <transforms:log transforms:offset="100"  transforms:decades="5.2247198959" >
               <data-type:parameter data-type:name="FL10-A" />
             </transforms:log>
             <transforms:linear transforms:minRange="0"  transforms:maxRange="407760.5203249637"  gain="1" >
               <data-type:parameter data-type:name="FSC-H" />
             </transforms:linear>
             <transforms:linear transforms:minRange="0"  transforms:maxRange="10000"  gain="1" >
               <data-type:parameter data-type:name="FSC-Width" />
             </transforms:linear>
             <transforms:log transforms:offset="100"  transforms:decades="5.2247198959" >
               <data-type:parameter data-type:name="FL1-A" />
             </transforms:log>
             <transforms:linear transforms:minRange="0"  transforms:maxRange="407760.5203249636"  gain="1" >
               <data-type:parameter data-type:name="SSC-H" />
             </transforms:linear>
             <transforms:log transforms:offset="316.2277660168"  transforms:decades="4.2247198959" >
               <data-type:parameter data-type:name="FL10-H" />
             </transforms:log>
             <transforms:log transforms:offset="100"  transforms:decades="5.2247198959" >
               <data-type:parameter data-type:name="FL2-H" />
             </transforms:log>
             <transforms:log transforms:offset="3162.2776601684"  transforms:decades="3.2247198959" >
               <data-type:parameter data-type:name="FL1-H" />
             </transforms:log>
             <transforms:linear transforms:minRange="0"  transforms:maxRange="16777216"  gain="1" >
               <data-type:parameter data-type:name="FSC-A" />
             </transforms:linear>
             <transforms:log transforms:offset="100"  transforms:decades="5.2247198959" >
               <data-type:parameter data-type:name="FL2-A" />
             </transforms:log>
             <transforms:linear transforms:minRange="0"  transforms:maxRange="16777216"  gain="1" >
               <data-type:parameter data-type:name="SSC-A" />
             </transforms:linear>
           </Transforms>
         </MatrixID>
       </TransformStore>
     </Cytometer>
   </Cytometers>
   <Groups>
     <GroupNode name="All Samples"  annotation=""  owningGroup="All Samples"  expanded="1"  sortPriority="10"  count="-1" >
       <Graph smoothing="0"  backColor="#ffffff"  foreColor="#000000"  type="Pseudocolor"  fast="1" >
         <Axis dimension="x"  name=""  label=""  auto="auto" />
         <Axis dimension="y"  name=""  label=""  auto="auto" />
         <GraphSettings level="5%"  smoothingHighResolution="1"  contourHighResolution="1"  histogramSmoothingCount="0"  graphResolution="256"  showOutliers="0"  drawLargeDots="0"  dotsToDraw="8000"  tint="le.chartfill.tinted.40"  lineWeight="le.lineweight.normal"  lineStyle="le.linestyle.solid" />
         <GraphEnvironment showGrid="0"  showAxes="tnlTNL"  showGates="1"  showFreqOnPlots="1"  showGateNameOnPlots="1"  showMedians="0"  showUncomped="0"  addEventParam="0"  lastYAxisName="" >
           <TextTraits font="SansSerif"  size="11"  name="Labels"  style="plain"  color="#000000"  background="#00ffffff"  just="left" />
           <TextTraits font="SansSerif"  size="11"  name="LayoutGates"  style="plain"  color="#000000"  background="#00ffffff"  just="left" />
           <TextTraits font="SansSerif"  size="9"  name="Numbers"  style="plain"  color="#000000"  background="#00ffffff"  just="left" />
           <TextTraits font="SansSerif"  size="9"  name="Legend"  style="plain"  color="#000000"  background="#00ffffff"  just="left" />
         </GraphEnvironment>
       </Graph>
       <Subpopulations>
         <Population name="P1"  annotation=""  owningGroup="All Samples"  expanded="1"  sortPriority="10"  count="10796" >
           <Graph smoothing="0"  backColor="#ffffff"  foreColor="#000000"  heatMapStatParameter="Comp-FL1-H"  type="Pseudocolor"  fast="1" >
             <Axis dimension="x"  name="Comp-FL1-H"  label=""  auto="auto" />
             <Axis dimension="y"  name="Comp-FL10-H"  label=""  auto="auto" />
             <GraphSettings level="5%"  smoothingHighResolution="1"  contourHighResolution="1"  histogramSmoothingCount="0"  graphResolution="256"  showOutliers="0"  drawLargeDots="0"  dotsToDraw="8000"  tint="le.chartfill.tinted.40"  lineWeight="le.lineweight.normal"  lineStyle="le.linestyle.solid" />
             <GraphEnvironment showGrid="0"  showAxes="tnlTNL"  showGates="1"  showFreqOnPlots="1"  showGateNameOnPlots="1"  showMedians="0"  showUncomped="0"  addEventParam="0"  lastYAxisName="" >
               <TextTraits font="SansSerif"  size="11"  name="Labels"  style="plain"  color="#000000"  background="#00ffffff"  just="left" />
               <TextTraits font="SansSerif"  size="11"  name="LayoutGates"  style="plain"  color="#000000"  background="#00ffffff"  just="left" />
               <TextTraits font="SansSerif"  size="9"  name="Numbers"  style="plain"  color="#000000"  background="#00ffffff"  just="left" />
               <TextTraits font="SansSerif"  size="9"  name="Legend"  style="plain"  color="#000000"  background="#00ffffff"  just="left" />
               <WindowPosition x="620"  y="23"  width="390"  height="622"  displayed="1"  panelState="---" />
             </GraphEnvironment>
           </Graph>
           <Gate gating:id="ID1093232177" >
             <gating:PolygonGate eventsInside="1"  annoOffsetX="0"  annoOffsetY="0"  tint="#000000"  isTinted="0"  lineWeight="Normal"  userDefined="1"  quadId="-1"  gateResolution="256" >
               <gating:dimension>
                 <data-type:fcs-dimension data-type:name="FSC-H" />
               </gating:dimension>
               <gating:dimension>
                 <data-type:fcs-dimension data-type:name="SSC-H" />
               </gating:dimension>
               <gating:vertex>
                 <gating:coordinate data-type:value="112374.9465462498" />
                 <gating:coordinate data-type:value="9267.2845528401" />
               </gating:vertex>
               <gating:vertex>
                 <gating:coordinate data-type:value="81873.1753408392" />
                 <gating:coordinate data-type:value="37069.1382113603" />
               </gating:vertex>
               <gating:vertex>
                 <gating:coordinate data-type:value="41739.2658600357" />
                 <gating:coordinate data-type:value="77227.3712736673" />
               </gating:vertex>
               <gating:vertex>
                 <gating:coordinate data-type:value="36923.1967223392" />
                 <gating:coordinate data-type:value="302731.295392776" />
               </gating:vertex>
               <gating:vertex>
                 <gating:coordinate data-type:value="36923.1967223392" />
                 <gating:coordinate data-type:value="393859.5934957034" />
               </gating:vertex>
               <gating:vertex>
                 <gating:coordinate data-type:value="393312.3129118745" />
                 <gating:coordinate data-type:value="395404.1409211768" />
               </gating:vertex>
               <gating:vertex>
                 <gating:coordinate data-type:value="396523.0256703388" />
                 <gating:coordinate data-type:value="15445.4742547335" />
               </gating:vertex>
             </gating:PolygonGate>
           </Gate>
           <Subpopulations>
             <Population name="Q1: FITC-H- , PE-H+"  annotation=""  owningGroup="All Samples"  expanded="1"  sortPriority="10"  count="843" >
               <Graph smoothing="0"  backColor="#ffffff"  foreColor="#000000"  heatMapStatParameter="Comp-FL1-H"  type="Pseudocolor"  fast="1" >
                 <Axis dimension="x"  name="Comp-FL1-H"  label=""  auto="auto" />
                 <Axis dimension="y"  name="Comp-FL10-H"  label=""  auto="auto" />
                 <GraphSettings level="5%"  smoothingHighResolution="1"  contourHighResolution="1"  histogramSmoothingCount="0"  graphResolution="256"  showOutliers="0"  drawLargeDots="0"  dotsToDraw="8000"  tint="le.chartfill.tinted.40"  lineWeight="le.lineweight.normal"  lineStyle="le.linestyle.solid" />
                 <GraphEnvironment showGrid="0"  showAxes="tnlTNL"  showGates="1"  showFreqOnPlots="1"  showGateNameOnPlots="1"  showMedians="0"  showUncomped="0"  addEventParam="0"  lastYAxisName="" >
                   <TextTraits font="SansSerif"  size="11"  name="Labels"  style="plain"  color="#000000"  background="#00ffffff"  just="left" />
                   <TextTraits font="SansSerif"  size="11"  name="LayoutGates"  style="plain"  color="#000000"  background="#00ffffff"  just="left" />
                   <TextTraits font="SansSerif"  size="9"  name="Numbers"  style="plain"  color="#000000"  background="#00ffffff"  just="left" />
                   <TextTraits font="SansSerif"  size="9"  name="Legend"  style="plain"  color="#000000"  background="#00ffffff"  just="left" />
                   <WindowPosition x="620"  y="23"  width="390"  height="622"  displayed="1"  panelState="---" />
                 </GraphEnvironment>
               </Graph>
               <Gate gating:id="ID927284739"  gating:parent_id="ID1093232177" >
                 <gating:RectangleGate eventsInside="1"  annoOffsetX="0"  annoOffsetY="0"  tint="#000000"  isTinted="0"  lineWeight="Normal"  userDefined="1"  percentX="0"  percentY="0" >
                   <gating:dimension gating:max="206772.08638377965" >
                     <data-type:fcs-dimension data-type:name="Comp-FL1-H" />
                   </gating:dimension>
                   <gating:dimension gating:min="88800.86831255374" >
                     <data-type:fcs-dimension data-type:name="Comp-FL10-H" />
                   </gating:dimension>
                 </gating:RectangleGate>
               </Gate>
             </Population>
             <Population name="Q2: FITC-H+ , PE-H+"  annotation=""  owningGroup="All Samples"  expanded="1"  sortPriority="10"  count="1629" >
               <Graph smoothing="0"  backColor="#ffffff"  foreColor="#000000"  heatMapStatParameter="Comp-FL1-H"  type="Pseudocolor"  fast="1" >
                 <Axis dimension="x"  name="Comp-FL1-H"  label=""  auto="auto" />
                 <Axis dimension="y"  name="Comp-FL10-H"  label=""  auto="auto" />
                 <GraphSettings level="5%"  smoothingHighResolution="1"  contourHighResolution="1"  histogramSmoothingCount="0"  graphResolution="256"  showOutliers="0"  drawLargeDots="0"  dotsToDraw="8000"  tint="le.chartfill.tinted.40"  lineWeight="le.lineweight.normal"  lineStyle="le.linestyle.solid" />
                 <GraphEnvironment showGrid="0"  showAxes="tnlTNL"  showGates="1"  showFreqOnPlots="1"  showGateNameOnPlots="1"  showMedians="0"  showUncomped="0"  addEventParam="0"  lastYAxisName="" >
                   <TextTraits font="SansSerif"  size="11"  name="Labels"  style="plain"  color="#000000"  background="#00ffffff"  just="left" />
                   <TextTraits font="SansSerif"  size="11"  name="LayoutGates"  style="plain"  color="#000000"  background="#00ffffff"  just="left" />
                   <TextTraits font="SansSerif"  size="9"  name="Numbers"  style="plain"  color="#000000"  background="#00ffffff"  just="left" />
                   <TextTraits font="SansSerif"  size="9"  name="Legend"  style="plain"  color="#000000"  background="#00ffffff"  just="left" />
                   <WindowPosition x="620"  y="23"  width="390"  height="622"  displayed="1"  panelState="---" />
                 </GraphEnvironment>
               </Graph>
               <Gate gating:id="ID1019875313"  gating:parent_id="ID1093232177" >
                 <gating:RectangleGate eventsInside="1"  annoOffsetX="0"  annoOffsetY="0"  tint="#000000"  isTinted="0"  lineWeight="Normal"  userDefined="1"  percentX="0"  percentY="0" >
                   <gating:dimension gating:min="206772.08638377965" >
                     <data-type:fcs-dimension data-type:name="Comp-FL1-H" />
                   </gating:dimension>
                   <gating:dimension gating:min="88800.86831255374" >
                     <data-type:fcs-dimension data-type:name="Comp-FL10-H" />
                   </gating:dimension>
                 </gating:RectangleGate>
               </Gate>
             </Population>
             <Population name="Q3: FITC-H+ , PE-H-"  annotation=""  owningGroup="All Samples"  expanded="1"  sortPriority="10"  count="1152" >
               <Graph smoothing="0"  backColor="#ffffff"  foreColor="#000000"  heatMapStatParameter="Comp-FL1-H"  type="Pseudocolor"  fast="1" >
                 <Axis dimension="x"  name="Comp-FL1-H"  label=""  auto="auto" />
                 <Axis dimension="y"  name="Comp-FL10-H"  label=""  auto="auto" />
                 <GraphSettings level="5%"  smoothingHighResolution="1"  contourHighResolution="1"  histogramSmoothingCount="0"  graphResolution="256"  showOutliers="0"  drawLargeDots="0"  dotsToDraw="8000"  tint="le.chartfill.tinted.40"  lineWeight="le.lineweight.normal"  lineStyle="le.linestyle.solid" />
                 <GraphEnvironment showGrid="0"  showAxes="tnlTNL"  showGates="1"  showFreqOnPlots="1"  showGateNameOnPlots="1"  showMedians="0"  showUncomped="0"  addEventParam="0"  lastYAxisName="" >
                   <TextTraits font="SansSerif"  size="11"  name="Labels"  style="plain"  color="#000000"  background="#00ffffff"  just="left" />
                   <TextTraits font="SansSerif"  size="11"  name="LayoutGates"  style="plain"  color="#000000"  background="#00ffffff"  just="left" />
                   <TextTraits font="SansSerif"  size="9"  name="Numbers"  style="plain"  color="#000000"  background="#00ffffff"  just="left" />
                   <TextTraits font="SansSerif"  size="9"  name="Legend"  style="plain"  color="#000000"  background="#00ffffff"  just="left" />
                   <WindowPosition x="620"  y="23"  width="390"  height="622"  displayed="1"  panelState="---" />
                 </GraphEnvironment>
               </Graph>
               <Gate gating:id="ID726509089"  gating:parent_id="ID1093232177" >
                 <gating:RectangleGate eventsInside="1"  annoOffsetX="0"  annoOffsetY="0"  tint="#000000"  isTinted="0"  lineWeight="Normal"  userDefined="1"  percentX="0"  percentY="0" >
                   <gating:dimension gating:min="206772.08638377965" >
                     <data-type:fcs-dimension data-type:name="Comp-FL1-H" />
                   </gating:dimension>
                   <gating:dimension gating:max="88800.86831255374" >
                     <data-type:fcs-dimension data-type:name="Comp-FL10-H" />
                   </gating:dimension>
                 </gating:RectangleGate>
               </Gate>
             </Population>
             <Population name="Q4: FITC-H- , PE-H-"  annotation=""  owningGroup="All Samples"  expanded="1"  sortPriority="10"  count="7172" >
               <Graph smoothing="0"  backColor="#ffffff"  foreColor="#000000"  heatMapStatParameter="Comp-FL1-H"  type="Pseudocolor"  fast="1" >
                 <Axis dimension="x"  name="Comp-FL1-H"  label=""  auto="auto" />
                 <Axis dimension="y"  name="Comp-FL10-H"  label=""  auto="auto" />
                 <GraphSettings level="5%"  smoothingHighResolution="1"  contourHighResolution="1"  histogramSmoothingCount="0"  graphResolution="256"  showOutliers="0"  drawLargeDots="0"  dotsToDraw="8000"  tint="le.chartfill.tinted.40"  lineWeight="le.lineweight.normal"  lineStyle="le.linestyle.solid" />
                 <GraphEnvironment showGrid="0"  showAxes="tnlTNL"  showGates="1"  showFreqOnPlots="1"  showGateNameOnPlots="1"  showMedians="0"  showUncomped="0"  addEventParam="0"  lastYAxisName="" >
                   <TextTraits font="SansSerif"  size="11"  name="Labels"  style="plain"  color="#000000"  background="#00ffffff"  just="left" />
                   <TextTraits font="SansSerif"  size="11"  name="LayoutGates"  style="plain"  color="#000000"  background="#00ffffff"  just="left" />
                   <TextTraits font="SansSerif"  size="9"  name="Numbers"  style="plain"  color="#000000"  background="#00ffffff"  just="left" />
                   <TextTraits font="SansSerif"  size="9"  name="Legend"  style="plain"  color="#000000"  background="#00ffffff"  just="left" />
                   <WindowPosition x="620"  y="23"  width="390"  height="622"  displayed="1"  panelState="---" />
                 </GraphEnvironment>
               </Graph>
               <Gate gating:id="ID559891863"  gating:parent_id="ID1093232177" >
                 <gating:RectangleGate eventsInside="1"  annoOffsetX="0"  annoOffsetY="0"  tint="#000000"  isTinted="0"  lineWeight="Normal"  userDefined="1"  percentX="0"  percentY="0" >
                   <gating:dimension gating:max="206772.08638377965" >
                     <data-type:fcs-dimension data-type:name="Comp-FL1-H" />
                   </gating:dimension>
                   <gating:dimension gating:max="88800.86831255374" >
                     <data-type:fcs-dimension data-type:name="Comp-FL10-H" />
                   </gating:dimension>
                 </gating:RectangleGate>
               </Gate>
             </Population>
           </Subpopulations>
         </Population>
       </Subpopulations>
       <Group name="All Samples"  live="1"  role="ws.group.dlog.test"  key=""  synchronized="0"  foreground="#000000"  fontStyle="bold" >
         <Criteria/>
         <BlacklistedSamples>
           <SampleRef sampleID="11" />
           <SampleRef sampleID="1" />
           <SampleRef sampleID="12" />
           <SampleRef sampleID="2" />
           <SampleRef sampleID="3" />
           <SampleRef sampleID="4" />
           <SampleRef sampleID="5" />
           <SampleRef sampleID="6" />
           <SampleRef sampleID="8" />
           <SampleRef sampleID="9" />
         </BlacklistedSamples>
         <SampleRefs>
           <SampleRef sampleID="7" />
           <SampleRef sampleID="10" />
         </SampleRefs>
         <Keywords/>
       </Group>
     </GroupNode>
     <GroupNode name="Compensation"  annotation=""  owningGroup="Compensation"  expanded="1"  sortPriority="10"  count="-1" >
       <Graph smoothing="0"  backColor="#ffffff"  foreColor="#000000"  type="Pseudocolor"  fast="1" >
         <Axis dimension="x"  name=""  label=""  auto="auto" />
         <Axis dimension="y"  name=""  label=""  auto="auto" />
         <GraphSettings level="5%"  smoothingHighResolution="1"  contourHighResolution="1"  histogramSmoothingCount="0"  graphResolution="256"  showOutliers="0"  drawLargeDots="0"  dotsToDraw="8000"  tint="le.chartfill.tinted.40"  lineWeight="le.lineweight.normal"  lineStyle="le.linestyle.solid" />
         <GraphEnvironment showGrid="0"  showAxes="tnlTNL"  showGates="1"  showFreqOnPlots="1"  showGateNameOnPlots="1"  showMedians="0"  showUncomped="0"  addEventParam="0"  lastYAxisName="" >
           <TextTraits font="SansSerif"  size="11"  name="Labels"  style="plain"  color="#000000"  background="#00ffffff"  just="left" />
           <TextTraits font="SansSerif"  size="11"  name="LayoutGates"  style="plain"  color="#000000"  background="#00ffffff"  just="left" />
           <TextTraits font="SansSerif"  size="9"  name="Numbers"  style="plain"  color="#000000"  background="#00ffffff"  just="left" />
           <TextTraits font="SansSerif"  size="9"  name="Legend"  style="plain"  color="#000000"  background="#00ffffff"  just="left" />
         </GraphEnvironment>
       </Graph>
       <Group name="Compensation"  live="1"  role="ws.group.dlog.compensation"  key=""  synchronized="0"  foreground="#bc1900"  fontStyle="bold" >
         <Criteria>
           <Criterion connector="And"  keyword="$FIL"  function="Contains"  value="comp" />
           <Criterion connector="Or"  keyword="$FIL"  function="Contains"  value="unstained" />
         </Criteria>
         <Keywords/>
       </Group>
     </GroupNode>
   </Groups>
   <SampleList>
     <Sample>
       <DataSet uri="file:/Volumes/NO%20NAME/新建文件夹%20(2)/SW780%20SIR-NC1.fcs"  sampleID="7" />
       <transforms:spilloverMatrix prefix="Comp-"  name="Acquisition-defined"  editable="0"  color="#c0c0c0"  version="FlowJo-10.4"  status="FINALIZED"  transforms:id="ec437e45-b234-42ca-a3b4-312d51a55817"  suffix="" >
         <data-type:parameters>
           <data-type:parameter data-type:name="FL1-H" />
           <data-type:parameter data-type:name="FL2-H" />
           <data-type:parameter data-type:name="FL10-H" />
           <data-type:parameter data-type:name="FL1-A" />
           <data-type:parameter data-type:name="FL2-A" />
           <data-type:parameter data-type:name="FL10-A" />
         </data-type:parameters>
         <transforms:spillover data-type:parameter="FL1-H" >
           <transforms:coefficient data-type:parameter="FL1-H"  transforms:value="1" />
           <transforms:coefficient data-type:parameter="FL2-H"  transforms:value="0" />
           <transforms:coefficient data-type:parameter="FL10-H"  transforms:value="0.001" />
           <transforms:coefficient data-type:parameter="FL1-A"  transforms:value="0" />
           <transforms:coefficient data-type:parameter="FL2-A"  transforms:value="0" />
           <transforms:coefficient data-type:parameter="FL10-A"  transforms:value="0" />
         </transforms:spillover>
         <transforms:spillover data-type:parameter="FL2-H" >
           <transforms:coefficient data-type:parameter="FL1-H"  transforms:value="0" />
           <transforms:coefficient data-type:parameter="FL2-H"  transforms:value="1" />
           <transforms:coefficient data-type:parameter="FL10-H"  transforms:value="0" />
           <transforms:coefficient data-type:parameter="FL1-A"  transforms:value="0" />
           <transforms:coefficient data-type:parameter="FL2-A"  transforms:value="0" />
           <transforms:coefficient data-type:parameter="FL10-A"  transforms:value="0" />
         </transforms:spillover>
         <transforms:spillover data-type:parameter="FL10-H" >
           <transforms:coefficient data-type:parameter="FL1-H"  transforms:value="0.0324000008" />
           <transforms:coefficient data-type:parameter="FL2-H"  transforms:value="0" />
           <transforms:coefficient data-type:parameter="FL10-H"  transforms:value="1" />
           <transforms:coefficient data-type:parameter="FL1-A"  transforms:value="0" />
           <transforms:coefficient data-type:parameter="FL2-A"  transforms:value="0" />
           <transforms:coefficient data-type:parameter="FL10-A"  transforms:value="0" />
         </transforms:spillover>
         <transforms:spillover data-type:parameter="FL1-A" >
           <transforms:coefficient data-type:parameter="FL1-H"  transforms:value="0" />
           <transforms:coefficient data-type:parameter="FL2-H"  transforms:value="0" />
           <transforms:coefficient data-type:parameter="FL10-H"  transforms:value="0" />
           <transforms:coefficient data-type:parameter="FL1-A"  transforms:value="1" />
           <transforms:coefficient data-type:parameter="FL2-A"  transforms:value="-0.4902000129" />
           <transforms:coefficient data-type:parameter="FL10-A"  transforms:value="0" />
         </transforms:spillover>
         <transforms:spillover data-type:parameter="FL2-A" >
           <transforms:coefficient data-type:parameter="FL1-H"  transforms:value="0" />
           <transforms:coefficient data-type:parameter="FL2-H"  transforms:value="0" />
           <transforms:coefficient data-type:parameter="FL10-H"  transforms:value="0" />
           <transforms:coefficient data-type:parameter="FL1-A"  transforms:value="12.4338998795" />
           <transforms:coefficient data-type:parameter="FL2-A"  transforms:value="1" />
           <transforms:coefficient data-type:parameter="FL10-A"  transforms:value="0" />
         </transforms:spillover>
         <transforms:spillover data-type:parameter="FL10-A" >
           <transforms:coefficient data-type:parameter="FL1-H"  transforms:value="0" />
           <transforms:coefficient data-type:parameter="FL2-H"  transforms:value="0" />
           <transforms:coefficient data-type:parameter="FL10-H"  transforms:value="0" />
           <transforms:coefficient data-type:parameter="FL1-A"  transforms:value="-81.5675964355" />
           <transforms:coefficient data-type:parameter="FL2-A"  transforms:value="0" />
           <transforms:coefficient data-type:parameter="FL10-A"  transforms:value="1" />
         </transforms:spillover>
       </transforms:spilloverMatrix>
       <Transformations>
         <transforms:linear transforms:minRange="0"  transforms:maxRange="407760.5203249637"  gain="1" >
           <data-type:parameter data-type:name="FSC-H" />
         </transforms:linear>
         <transforms:linear transforms:minRange="0"  transforms:maxRange="16777216"  gain="1" >
           <data-type:parameter data-type:name="FSC-A" />
         </transforms:linear>
         <transforms:linear transforms:minRange="0"  transforms:maxRange="407760.5203249636"  gain="1" >
           <data-type:parameter data-type:name="SSC-H" />
         </transforms:linear>
         <transforms:linear transforms:minRange="0"  transforms:maxRange="16777216"  gain="1" >
           <data-type:parameter data-type:name="SSC-A" />
         </transforms:linear>
         <transforms:log transforms:offset="3162.2776601684"  transforms:decades="3.2247198959" >
           <data-type:parameter data-type:name="FL1-H" />
         </transforms:log>
         <transforms:log transforms:offset="100"  transforms:decades="5.2247198959" >
           <data-type:parameter data-type:name="FL1-A" />
         </transforms:log>
         <transforms:log transforms:offset="100"  transforms:decades="5.2247198959" >
           <data-type:parameter data-type:name="FL2-H" />
         </transforms:log>
         <transforms:log transforms:offset="100"  transforms:decades="5.2247198959" >
           <data-type:parameter data-type:name="FL2-A" />
         </transforms:log>
         <transforms:log transforms:offset="316.2277660168"  transforms:decades="4.2247198959" >
           <data-type:parameter data-type:name="FL10-H" />
         </transforms:log>
         <transforms:log transforms:offset="100"  transforms:decades="5.2247198959" >
           <data-type:parameter data-type:name="FL10-A" />
         </transforms:log>
         <transforms:linear transforms:minRange="0"  transforms:maxRange="10000"  gain="1" >
           <data-type:parameter data-type:name="FSC-Width" />
         </transforms:linear>
         <transforms:linear transforms:minRange="0"  transforms:maxRange="24"  gain="0.0000200362" >
           <data-type:parameter data-type:name="Time" />
         </transforms:linear>
         <transforms:log transforms:offset="3162.2776601684"  transforms:decades="3.2247198959" >
           <data-type:parameter data-type:name="Comp-FL1-H" />
         </transforms:log>
         <transforms:log transforms:offset="100"  transforms:decades="5.2247198959" >
           <data-type:parameter data-type:name="Comp-FL2-H" />
         </transforms:log>
         <transforms:log transforms:offset="316.2277660168"  transforms:decades="4.2247198959" >
           <data-type:parameter data-type:name="Comp-FL10-H" />
         </transforms:log>
         <transforms:log transforms:offset="100"  transforms:decades="5.2247198959" >
           <data-type:parameter data-type:name="Comp-FL1-A" />
         </transforms:log>
         <transforms:log transforms:offset="100"  transforms:decades="5.2247198959" >
           <data-type:parameter data-type:name="Comp-FL2-A" />
         </transforms:log>
         <transforms:log transforms:offset="100"  transforms:decades="5.2247198959" >
           <data-type:parameter data-type:name="Comp-FL10-A" />
         </transforms:log>
       </Transformations>
       <Keywords>
         <Keyword name="SWVER"  value="CytExpert 2.4.0.28" />
         <Keyword name="DGAIN"  value="1" />
         <Keyword name="WCH"  value="FSC" />
         <Keyword name="TRLGC"  value="None" />
         <Keyword name="PCHTP"  value="AutoThreshold" />
         <Keyword name="PCHID"  value="FSC" />
         <Keyword name="CH15HAVAL"  value="6875000" />
         <Keyword name="CH15AATFL"  value="30000" />
         <Keyword name="CH15HATFL"  value="375" />
         <Keyword name="CH15FLNMS"  value="PC7" />
         <Keyword name="CH15AS"  value="2" />
         <Keyword name="CH15HS"  value="8" />
         <Keyword name="CH15FL"  value="False" />
         <Keyword name="CH15THUS"  value="False" />
         <Keyword name="CH15DELTA"  value="24" />
         <Keyword name="CH15DELAY"  value="-72.48" />
         <Keyword name="CH15USH"  value="True" />
         <Keyword name="CH15GAIN"  value="376" />
         <Keyword name="CH15TR"  value="64" />
         <Keyword name="CH15TH"  value="10000" />
         <Keyword name="CH15DA"  value="7" />
         <Keyword name="CH15AD"  value="7" />
         <Keyword name="CH15NM"  value="PC7" />
         <Keyword name="CH15ID"  value="FL13" />
         <Keyword name="CH14HAVAL"  value="6875000" />
         <Keyword name="CH14AATFL"  value="30000" />
         <Keyword name="CH14HATFL"  value="375" />
         <Keyword name="CH14FLNMS"  value="PC5.5" />
         <Keyword name="CH14AS"  value="2" />
         <Keyword name="CH14HS"  value="8" />
         <Keyword name="CH14FL"  value="False" />
         <Keyword name="CH14THUS"  value="False" />
         <Keyword name="CH14DELTA"  value="24" />
         <Keyword name="CH14DELAY"  value="-72.48" />
         <Keyword name="CH14USH"  value="True" />
         <Keyword name="CH14GAIN"  value="188" />
         <Keyword name="CH14TR"  value="64" />
         <Keyword name="CH14TH"  value="10000" />
         <Keyword name="CH14DA"  value="6" />
         <Keyword name="CH14AD"  value="6" />
         <Keyword name="CH14NM"  value="PC5.5" />
         <Keyword name="CH14ID"  value="FL12" />
         <Keyword name="CH13HAVAL"  value="6875000" />
         <Keyword name="CH13AATFL"  value="30000" />
         <Keyword name="CH13HATFL"  value="375" />
         <Keyword name="CH13FLNMS"  value="ECD,mCherry" />
         <Keyword name="CH13AS"  value="2" />
         <Keyword name="CH13HS"  value="8" />
         <Keyword name="CH13FL"  value="False" />
         <Keyword name="CH13THUS"  value="False" />
         <Keyword name="CH13DELTA"  value="24" />
         <Keyword name="CH13DELAY"  value="-72.48" />
         <Keyword name="CH13USH"  value="True" />
         <Keyword name="CH13GAIN"  value="115" />
         <Keyword name="CH13TR"  value="64" />
         <Keyword name="CH13TH"  value="10000" />
         <Keyword name="CH13DA"  value="4" />
         <Keyword name="CH13AD"  value="4" />
         <Keyword name="CH13NM"  value="ECD" />
         <Keyword name="CH13ID"  value="FL11" />
         <Keyword name="CH12HAVAL"  value="6875000" />
         <Keyword name="CH12AATFL"  value="30000" />
         <Keyword name="CH12HATFL"  value="375" />
         <Keyword name="CH12FLNMS"  value="PE,DsRed" />
         <Keyword name="CH12AS"  value="2" />
         <Keyword name="CH12HS"  value="8" />
         <Keyword name="CH12FL"  value="True" />
         <Keyword name="CH12THUS"  value="False" />
         <Keyword name="CH12DELTA"  value="24" />
         <Keyword name="CH12DELAY"  value="-72.48" />
         <Keyword name="CH12USH"  value="True" />
         <Keyword name="CH12GAIN"  value="183" />
         <Keyword name="CH12TR"  value="64" />
         <Keyword name="CH12TH"  value="10000" />
         <Keyword name="CH12DA"  value="5" />
         <Keyword name="CH12AD"  value="5" />
         <Keyword name="CH12NM"  value="PE" />
         <Keyword name="CH12ID"  value="FL10" />
         <Keyword name="CH11HAVAL"  value="6875000" />
         <Keyword name="CH11AATFL"  value="30000" />
         <Keyword name="CH11HATFL"  value="375" />
         <Keyword name="CH11FLNMS"  value="Violet660" />
         <Keyword name="CH11AS"  value="2" />
         <Keyword name="CH11HS"  value="8" />
         <Keyword name="CH11FL"  value="False" />
         <Keyword name="CH11THUS"  value="False" />
         <Keyword name="CH11DELTA"  value="24" />
         <Keyword name="CH11DELAY"  value="39.36" />
         <Keyword name="CH11USH"  value="True" />
         <Keyword name="CH11GAIN"  value="265" />
         <Keyword name="CH11TR"  value="64" />
         <Keyword name="CH11TH"  value="10000" />
         <Keyword name="CH11DA"  value="3" />
         <Keyword name="CH11AD"  value="3" />
         <Keyword name="CH11NM"  value="Violet660" />
         <Keyword name="CH11ID"  value="FL9" />
         <Keyword name="CH10HAVAL"  value="6875000" />
         <Keyword name="CH10AATFL"  value="30000" />
         <Keyword name="CH10HATFL"  value="375" />
         <Keyword name="CH10FLNMS"  value="Violet610" />
         <Keyword name="CH10AS"  value="2" />
         <Keyword name="CH10HS"  value="8" />
         <Keyword name="CH10FL"  value="False" />
         <Keyword name="CH10THUS"  value="False" />
         <Keyword name="CH10DELTA"  value="24" />
         <Keyword name="CH10DELAY"  value="39.36" />
         <Keyword name="CH10USH"  value="True" />
         <Keyword name="CH10GAIN"  value="231" />
         <Keyword name="CH10TR"  value="64" />
         <Keyword name="CH10TH"  value="10000" />
         <Keyword name="CH10DA"  value="2" />
         <Keyword name="CH10AD"  value="2" />
         <Keyword name="CH10NM"  value="Violet610" />
         <Keyword name="CH10ID"  value="FL8" />
         <Keyword name="CH9HAVAL"  value="6875000" />
         <Keyword name="CH9AATFL"  value="30000" />
         <Keyword name="CH9HATFL"  value="375" />
         <Keyword name="CH9FLNMS"  value="KO525" />
         <Keyword name="CH9AS"  value="2" />
         <Keyword name="CH9HS"  value="8" />
         <Keyword name="CH9FL"  value="False" />
         <Keyword name="CH9THUS"  value="False" />
         <Keyword name="CH9DELTA"  value="24" />
         <Keyword name="CH9DELAY"  value="39.36" />
         <Keyword name="CH9USH"  value="True" />
         <Keyword name="CH9GAIN"  value="42" />
         <Keyword name="CH9TR"  value="64" />
         <Keyword name="CH9TH"  value="10000" />
         <Keyword name="CH9DA"  value="1" />
         <Keyword name="CH9AD"  value="1" />
         <Keyword name="CH9NM"  value="KO525" />
         <Keyword name="CH9ID"  value="FL7" />
         <Keyword name="CH8HAVAL"  value="6875000" />
         <Keyword name="CH8AATFL"  value="30000" />
         <Keyword name="CH8HATFL"  value="375" />
         <Keyword name="CH8FLNMS"  value="PB450" />
         <Keyword name="CH8AS"  value="2" />
         <Keyword name="CH8HS"  value="8" />
         <Keyword name="CH8FL"  value="False" />
         <Keyword name="CH8THUS"  value="False" />
         <Keyword name="CH8DELTA"  value="24" />
         <Keyword name="CH8DELAY"  value="39.36" />
         <Keyword name="CH8USH"  value="True" />
         <Keyword name="CH8GAIN"  value="69" />
         <Keyword name="CH8TR"  value="64" />
         <Keyword name="CH8TH"  value="10000" />
         <Keyword name="CH8DA"  value="0" />
         <Keyword name="CH8AD"  value="0" />
         <Keyword name="CH8NM"  value="PB450" />
         <Keyword name="CH8ID"  value="FL6" />
         <Keyword name="CH7HAVAL"  value="6875000" />
         <Keyword name="CH7AATFL"  value="30000" />
         <Keyword name="CH7HATFL"  value="375" />
         <Keyword name="CH7FLNMS"  value="APC-A750" />
         <Keyword name="CH7AS"  value="2" />
         <Keyword name="CH7HS"  value="8" />
         <Keyword name="CH7FL"  value="False" />
         <Keyword name="CH7THUS"  value="False" />
         <Keyword name="CH7DELTA"  value="24" />
         <Keyword name="CH7DELAY"  value="-40.16" />
         <Keyword name="CH7USH"  value="True" />
         <Keyword name="CH7GAIN"  value="504" />
         <Keyword name="CH7TR"  value="64" />
         <Keyword name="CH7TH"  value="10000" />
         <Keyword name="CH7DA"  value="18" />
         <Keyword name="CH7AD"  value="10" />
         <Keyword name="CH7NM"  value="APC-A750" />
         <Keyword name="CH7ID"  value="FL5" />
         <Keyword name="CH6HAVAL"  value="6875000" />
         <Keyword name="CH6AATFL"  value="30000" />
         <Keyword name="CH6HATFL"  value="375" />
         <Keyword name="CH6FLNMS"  value="APC-A700" />
         <Keyword name="CH6AS"  value="2" />
         <Keyword name="CH6HS"  value="8" />
         <Keyword name="CH6FL"  value="False" />
         <Keyword name="CH6THUS"  value="False" />
         <Keyword name="CH6DELTA"  value="24" />
         <Keyword name="CH6DELAY"  value="-40.16" />
         <Keyword name="CH6USH"  value="True" />
         <Keyword name="CH6GAIN"  value="415" />
         <Keyword name="CH6TR"  value="64" />
         <Keyword name="CH6TH"  value="10000" />
         <Keyword name="CH6DA"  value="17" />
         <Keyword name="CH6AD"  value="9" />
         <Keyword name="CH6NM"  value="APC-A700" />
         <Keyword name="CH6ID"  value="FL4" />
         <Keyword name="CH5HAVAL"  value="6875000" />
         <Keyword name="CH5AATFL"  value="30000" />
         <Keyword name="CH5HATFL"  value="375" />
         <Keyword name="CH5FLNMS"  value="APC" />
         <Keyword name="CH5AS"  value="2" />
         <Keyword name="CH5HS"  value="8" />
         <Keyword name="CH5FL"  value="False" />
         <Keyword name="CH5THUS"  value="False" />
         <Keyword name="CH5DELTA"  value="24" />
         <Keyword name="CH5DELAY"  value="-40.16" />
         <Keyword name="CH5USH"  value="True" />
         <Keyword name="CH5GAIN"  value="499" />
         <Keyword name="CH5TR"  value="64" />
         <Keyword name="CH5TH"  value="10000" />
         <Keyword name="CH5DA"  value="16" />
         <Keyword name="CH5AD"  value="8" />
         <Keyword name="CH5NM"  value="APC" />
         <Keyword name="CH5ID"  value="FL3" />
         <Keyword name="CH4HAVAL"  value="6875000" />
         <Keyword name="CH4AATFL"  value="30000" />
         <Keyword name="CH4HATFL"  value="375" />
         <Keyword name="CH4FLNMS"  value="PerCP,PC5" />
         <Keyword name="CH4AS"  value="2" />
         <Keyword name="CH4HS"  value="8" />
         <Keyword name="CH4FL"  value="True" />
         <Keyword name="CH4THUS"  value="False" />
         <Keyword name="CH4DELTA"  value="24" />
         <Keyword name="CH4DELAY"  value="0" />
         <Keyword name="CH4USH"  value="True" />
         <Keyword name="CH4GAIN"  value="448" />
         <Keyword name="CH4TR"  value="64" />
         <Keyword name="CH4TH"  value="10000" />
         <Keyword name="CH4DA"  value="21" />
         <Keyword name="CH4AD"  value="13" />
         <Keyword name="CH4NM"  value="PerCP" />
         <Keyword name="CH4ID"  value="FL2" />
         <Keyword name="CH3HAVAL"  value="6875000" />
         <Keyword name="CH3AATFL"  value="30000" />
         <Keyword name="CH3HATFL"  value="375" />
         <Keyword name="CH3FLNMS"  value="FITC,GFP" />
         <Keyword name="CH3AS"  value="2" />
         <Keyword name="CH3HS"  value="8" />
         <Keyword name="CH3FL"  value="True" />
         <Keyword name="CH3THUS"  value="False" />
         <Keyword name="CH3DELTA"  value="24" />
         <Keyword name="CH3DELAY"  value="0" />
         <Keyword name="CH3USH"  value="True" />
         <Keyword name="CH3GAIN"  value="235" />
         <Keyword name="CH3TR"  value="64" />
         <Keyword name="CH3TH"  value="10000" />
         <Keyword name="CH3DA"  value="20" />
         <Keyword name="CH3AD"  value="12" />
         <Keyword name="CH3NM"  value="FITC" />
         <Keyword name="CH3ID"  value="FL1" />
         <Keyword name="CH2HAVAL"  value="6875000" />
         <Keyword name="CH2AATFL"  value="30000" />
         <Keyword name="CH2HATFL"  value="375" />
         <Keyword name="CH2FLNMS"  value="SSC" />
         <Keyword name="CH2AS"  value="2" />
         <Keyword name="CH2HS"  value="8" />
         <Keyword name="CH2FL"  value="False" />
         <Keyword name="CH2THUS"  value="False" />
         <Keyword name="CH2DELTA"  value="24" />
         <Keyword name="CH2DELAY"  value="0" />
         <Keyword name="CH2USH"  value="True" />
         <Keyword name="CH2GAIN"  value="15" />
         <Keyword name="CH2TR"  value="64" />
         <Keyword name="CH2TH"  value="10000" />
         <Keyword name="CH2DA"  value="19" />
         <Keyword name="CH2AD"  value="11" />
         <Keyword name="CH2NM"  value="SSC" />
         <Keyword name="CH2ID"  value="SSC" />
         <Keyword name="CH1HAVAL"  value="5000000" />
         <Keyword name="CH1AATFL"  value="30000" />
         <Keyword name="CH1HATFL"  value="375" />
         <Keyword name="CH1AS"  value="2" />
         <Keyword name="CH1HS"  value="8" />
         <Keyword name="CH1FL"  value="False" />
         <Keyword name="CH1THUS"  value="False" />
         <Keyword name="CH1DELTA"  value="24" />
         <Keyword name="CH1DELAY"  value="0" />
         <Keyword name="CH1USH"  value="True" />
         <Keyword name="CH1GAIN"  value="13" />
         <Keyword name="CH1TR"  value="64" />
         <Keyword name="CH1TH"  value="10000" />
         <Keyword name="CH1DA"  value="22" />
         <Keyword name="CH1AD"  value="14" />
         <Keyword name="CH1NM"  value="FSC" />
         <Keyword name="CH1ID"  value="FSC" />
         <Keyword name="CHAR"  value="15" />
         <Keyword name="FLDSM"  value="10" />
         <Keyword name="$CYTSN"  value="BE13047" />
         <Keyword name="SN"  value="BE13047" />
         <Keyword name="COMPGAINA"  value="235448183" />
         <Keyword name="COMPA"  value="112.4339-81.5676-0.490210001" />
         <Keyword name="COMPAFA"  value="000" />
         <Keyword name="COMPBGA"  value="0030000" />
         <Keyword name="COMPCHA"  value="FITCPerCPPE" />
         <Keyword name="COMPGAINH"  value="235448183" />
         <Keyword name="COMPH"  value="100.03240100.00101" />
         <Keyword name="COMPAFH"  value="000" />
         <Keyword name="COMPBGH"  value="00375" />
         <Keyword name="COMPCHH"  value="FITCPerCPPE" />
         <Keyword name="AHCOMPSYNC"  value="False" />
         <Keyword name="USCOMP"  value="True" />
         <Keyword name="DURTIM"  value="23.956580" />
         <Keyword name="$OP"  value="Beckman" />
         <Keyword name="$VOL"  value="6787.697" />
         <Keyword name="RCD"  value="True" />
         <Keyword name="FLLW"  value="True" />
         <Keyword name="IMPTTB"  value="False" />
         <Keyword name="$ABRT"  value="50" />
         <Keyword name="$LOST"  value="0" />
         <Keyword name="P12DISPLAY"  value="LIN" />
         <Keyword name="$P12G"  value="1.0" />
         <Keyword name="$P12E"  value="0,0" />
         <Keyword name="$P12B"  value="32" />
         <Keyword name="$P12R"  value="900000000" />
         <Keyword name="$P12S"  value="Time" />
         <Keyword name="$P12N"  value="Time" />
         <Keyword name="P11DISPLAY"  value="LIN" />
         <Keyword name="$P11G"  value="1.0" />
         <Keyword name="$P11E"  value="0,0" />
         <Keyword name="$P11B"  value="32" />
         <Keyword name="$P11R"  value="10000" />
         <Keyword name="$P11S"  value="FSC-Width" />
         <Keyword name="$P11N"  value="FSC-Width" />
         <Keyword name="P10DISPLAY"  value="LOG" />
         <Keyword name="$P10G"  value="1.0" />
         <Keyword name="$P10E"  value="0,0" />
         <Keyword name="$P10B"  value="32" />
         <Keyword name="$P10R"  value="16777216" />
         <Keyword name="$P10S"  value="PE-A" />
         <Keyword name="$P10N"  value="FL10-A" />
         <Keyword name="P9DISPLAY"  value="LOG" />
         <Keyword name="$P9G"  value="1.0" />
         <Keyword name="$P9E"  value="0,0" />
         <Keyword name="$P9B"  value="32" />
         <Keyword name="$P9R"  value="16777216" />
         <Keyword name="$P9S"  value="PE-H" />
         <Keyword name="$P9N"  value="FL10-H" />
         <Keyword name="P8DISPLAY"  value="LOG" />
         <Keyword name="$P8G"  value="1.0" />
         <Keyword name="$P8E"  value="0,0" />
         <Keyword name="$P8B"  value="32" />
         <Keyword name="$P8R"  value="16777216" />
         <Keyword name="$P8S"  value="PerCP-A" />
         <Keyword name="$P8N"  value="FL2-A" />
         <Keyword name="P7DISPLAY"  value="LOG" />
         <Keyword name="$P7G"  value="1.0" />
         <Keyword name="$P7E"  value="0,0" />
         <Keyword name="$P7B"  value="32" />
         <Keyword name="$P7R"  value="16777216" />
         <Keyword name="$P7S"  value="PerCP-H" />
         <Keyword name="$P7N"  value="FL2-H" />
         <Keyword name="P6DISPLAY"  value="LOG" />
         <Keyword name="$P6G"  value="1.0" />
         <Keyword name="$P6E"  value="0,0" />
         <Keyword name="$P6B"  value="32" />
         <Keyword name="$P6R"  value="16777216" />
         <Keyword name="$P6S"  value="FITC-A" />
         <Keyword name="$P6N"  value="FL1-A" />
         <Keyword name="P5DISPLAY"  value="LOG" />
         <Keyword name="$P5G"  value="1.0" />
         <Keyword name="$P5E"  value="0,0" />
         <Keyword name="$P5B"  value="32" />
         <Keyword name="$P5R"  value="16777216" />
         <Keyword name="$P5S"  value="FITC-H" />
         <Keyword name="$P5N"  value="FL1-H" />
         <Keyword name="P4DISPLAY"  value="LIN" />
         <Keyword name="$P4G"  value="1.0" />
         <Keyword name="$P4E"  value="0,0" />
         <Keyword name="$P4B"  value="32" />
         <Keyword name="$P4R"  value="16777216" />
         <Keyword name="$P4S"  value="SSC-A" />
         <Keyword name="$P4N"  value="SSC-A" />
         <Keyword name="P3DISPLAY"  value="LIN" />
         <Keyword name="$P3G"  value="1.0" />
         <Keyword name="$P3E"  value="0,0" />
         <Keyword name="$P3B"  value="32" />
         <Keyword name="$P3R"  value="16777216" />
         <Keyword name="$P3S"  value="SSC-H" />
         <Keyword name="$P3N"  value="SSC-H" />
         <Keyword name="P2DISPLAY"  value="LIN" />
         <Keyword name="$P2G"  value="1.0" />
         <Keyword name="$P2E"  value="0,0" />
         <Keyword name="$P2B"  value="32" />
         <Keyword name="$P2R"  value="16777216" />
         <Keyword name="$P2S"  value="FSC-A" />
         <Keyword name="$P2N"  value="FSC-A" />
         <Keyword name="P1DISPLAY"  value="LIN" />
         <Keyword name="$P1G"  value="1.0" />
         <Keyword name="$P1E"  value="0,0" />
         <Keyword name="$P1B"  value="32" />
         <Keyword name="$P1R"  value="16777216" />
         <Keyword name="$P1S"  value="FSC-H" />
         <Keyword name="$P1N"  value="FSC-H" />
         <Keyword name="$TIMESTEP"  value="0.00002" />
         <Keyword name="USRCVOL"  value="False" />
         <Keyword name="RCVOL"  value="10" />
         <Keyword name="USRCTIM"  value="True" />
         <Keyword name="$SPILLOVER"  value="6,FL1-H,FL2-H,FL10-H,FL1-A,FL2-A,FL10-A,1,0,0.001,0,0,0,0,1,0,0,0,0,0.0324,0,1,0,0,0,0,0,0,1,-0.4902,0,0,0,0,12.4339,1,0,0,0,0,-81.5676,0,1" />
         <Keyword name="RCTIM"  value="600" />
         <Keyword name="CGID"  value="5dad3569-5d4d-4eb3-9b51-a1c5a280ab3a" />
         <Keyword name="CGNM"  value="P1" />
         <Keyword name="USRCTOT"  value="True" />
         <Keyword name="RCTOT"  value="10000" />
         <Keyword name="$CYT"  value="CytoFLEX S" />
         <Keyword name="$DATE"  value="17-Mar-2022" />
         <Keyword name="$ETIM"  value="12:35:15" />
         <Keyword name="$BTIM"  value="12:34:51" />
         <Keyword name="$PAR"  value="12" />
         <Keyword name="TBNM"  value="SW780 SIR-NC1" />
         <Keyword name="TBID"  value="7f1daaa9-4465-484b-b7e0-771da04dd9d4" />
         <Keyword name="CYTEXPERTFIL"  value="True" />
         <Keyword name="$NEXTDATA"  value="0" />
         <Keyword name="$DATATYPE"  value="F" />
         <Keyword name="$BYTEORD"  value="4,3,2,1" />
         <Keyword name="$MODE"  value="L" />
         <Keyword name="$SYS"  value="Microsoft Windows NT 6.2.9200.0" />
         <Keyword name="$FIL"  value="SW780 SIR-NC1.fcs" />
         <Keyword name="FILVER"  value="1" />
         <Keyword name="$TOT"  value="0000000000010689" />
         <Keyword name="$ENDANALYSIS"  value="0" />
         <Keyword name="$BEGINANALYSIS"  value="0" />
         <Keyword name="$ENDDATA"  value="0000000000519791" />
         <Keyword name="$BEGINDATA"  value="0000000000006720" />
         <Keyword name="$ENDSTEXT"  value="0" />
         <Keyword name="$BEGINSTEXT"  value="0" />
         <Keyword name="FJ_FCS_VERSION"  value="3" />
         <Keyword name="$P13N"  value="Comp-FL1-H" />
         <Keyword name="$P13S"  value="FITC-H" />
         <Keyword name="$P13R"  value="16777216" />
         <Keyword name="$P14N"  value="Comp-FL2-H" />
         <Keyword name="$P14S"  value="PerCP-H" />
         <Keyword name="$P14R"  value="16777216" />
         <Keyword name="$P15N"  value="Comp-FL10-H" />
         <Keyword name="$P15S"  value="PE-H" />
         <Keyword name="$P15R"  value="16777216" />
         <Keyword name="$P16N"  value="Comp-FL1-A" />
         <Keyword name="$P16S"  value="FITC-A" />
         <Keyword name="$P16R"  value="16777216" />
         <Keyword name="$P17N"  value="Comp-FL2-A" />
         <Keyword name="$P17S"  value="PerCP-A" />
         <Keyword name="$P17R"  value="16777216" />
         <Keyword name="$P18N"  value="Comp-FL10-A" />
         <Keyword name="$P18S"  value="PE-A" />
         <Keyword name="$P18R"  value="16777216" />
       </Keywords>
       <SampleNode name="SW780 SIR-NC1.fcs"  annotation=""  owningGroup=""  expanded="1"  sortPriority="10"  count="10689"  sampleID="7" >
         <Graph smoothing="0"  backColor="#ffffff"  foreColor="#000000"  heatMapStatParameter="Comp-FL1-H"  type="Pseudocolor"  fast="1" >
           <Axis dimension="x"  name="FSC-H"  label=""  auto="auto" />
           <Axis dimension="y"  name="SSC-H"  label=""  auto="auto" />
           <GraphSettings level="5%"  smoothingHighResolution="1"  contourHighResolution="1"  histogramSmoothingCount="0"  graphResolution="256"  showOutliers="0"  drawLargeDots="0"  dotsToDraw="8000"  tint="le.chartfill.tinted.40"  lineWeight="le.lineweight.normal"  lineStyle="le.linestyle.solid" />
           <GraphEnvironment showGrid="0"  showAxes="tnlTNL"  showGates="1"  showFreqOnPlots="1"  showGateNameOnPlots="1"  showMedians="0"  showUncomped="0"  addEventParam="0"  lastYAxisName="" >
             <TextTraits font="SansSerif"  size="11"  name="Labels"  style="plain"  color="#000000"  background="#00ffffff"  just="left" />
             <TextTraits font="SansSerif"  size="11"  name="LayoutGates"  style="plain"  color="#000000"  background="#00ffffff"  just="left" />
             <TextTraits font="SansSerif"  size="9"  name="Numbers"  style="plain"  color="#000000"  background="#00ffffff"  just="left" />
             <TextTraits font="SansSerif"  size="9"  name="Legend"  style="plain"  color="#000000"  background="#00ffffff"  just="left" />
             <WindowPosition x="620"  y="23"  width="390"  height="622"  displayed="0"  panelState="---" />
           </GraphEnvironment>
         </Graph>
         <Subpopulations>
           <Population name="P1"  annotation=""  owningGroup="All Samples"  expanded="1"  sortPriority="10"  count="10194" >
             <Graph smoothing="0"  backColor="#ffffff"  foreColor="#000000"  heatMapStatParameter="Comp-FL1-H"  type="Pseudocolor"  fast="1" >
               <Axis dimension="x"  name="Comp-FL1-H"  label=""  auto="auto" />
               <Axis dimension="y"  name="Comp-FL10-H"  label=""  auto="auto" />
               <GraphSettings level="5%"  smoothingHighResolution="1"  contourHighResolution="1"  histogramSmoothingCount="0"  graphResolution="256"  showOutliers="0"  drawLargeDots="0"  dotsToDraw="8000"  tint="le.chartfill.tinted.40"  lineWeight="le.lineweight.normal"  lineStyle="le.linestyle.solid" />
               <GraphEnvironment showGrid="0"  showAxes="tnlTNL"  showGates="1"  showFreqOnPlots="1"  showGateNameOnPlots="1"  showMedians="0"  showUncomped="0"  addEventParam="0"  lastYAxisName="" >
                 <TextTraits font="SansSerif"  size="11"  name="Labels"  style="plain"  color="#000000"  background="#00ffffff"  just="left" />
                 <TextTraits font="SansSerif"  size="11"  name="LayoutGates"  style="plain"  color="#000000"  background="#00ffffff"  just="left" />
                 <TextTraits font="SansSerif"  size="9"  name="Numbers"  style="plain"  color="#000000"  background="#00ffffff"  just="left" />
                 <TextTraits font="SansSerif"  size="9"  name="Legend"  style="plain"  color="#000000"  background="#00ffffff"  just="left" />
                 <WindowPosition x="620"  y="23"  width="390"  height="622"  displayed="0"  panelState="---" />
               </GraphEnvironment>
             </Graph>
             <Gate gating:id="ID1267025854" >
               <gating:PolygonGate eventsInside="1"  annoOffsetX="0"  annoOffsetY="0"  tint="#000000"  isTinted="0"  lineWeight="Normal"  userDefined="1"  quadId="-1"  gateResolution="256" >
                 <gating:dimension>
                   <data-type:fcs-dimension data-type:name="FSC-H" />
                 </gating:dimension>
                 <gating:dimension>
                   <data-type:fcs-dimension data-type:name="SSC-H" />
                 </gating:dimension>
                 <gating:vertex>
                   <gating:coordinate data-type:value="112374.9465462498" />
                   <gating:coordinate data-type:value="9267.2845528401" />
                 </gating:vertex>
                 <gating:vertex>
                   <gating:coordinate data-type:value="81873.1753408392" />
                   <gating:coordinate data-type:value="37069.1382113603" />
                 </gating:vertex>
                 <gating:vertex>
                   <gating:coordinate data-type:value="41739.2658600357" />
                   <gating:coordinate data-type:value="77227.3712736673" />
                 </gating:vertex>
                 <gating:vertex>
                   <gating:coordinate data-type:value="36923.1967223392" />
                   <gating:coordinate data-type:value="302731.295392776" />
                 </gating:vertex>
                 <gating:vertex>
                   <gating:coordinate data-type:value="36923.1967223392" />
                   <gating:coordinate data-type:value="393859.5934957034" />
                 </gating:vertex>
                 <gating:vertex>
                   <gating:coordinate data-type:value="393312.3129118745" />
                   <gating:coordinate data-type:value="395404.1409211768" />
                 </gating:vertex>
                 <gating:vertex>
                   <gating:coordinate data-type:value="396523.0256703388" />
                   <gating:coordinate data-type:value="15445.4742547335" />
                 </gating:vertex>
               </gating:PolygonGate>
             </Gate>
             <Subpopulations>
               <Population name="Q1: FITC-H- , PE-H+"  annotation=""  owningGroup="All Samples"  expanded="1"  sortPriority="10"  count="114" >
                 <Graph smoothing="0"  backColor="#ffffff"  foreColor="#000000"  heatMapStatParameter="Comp-FL1-H"  type="Pseudocolor"  fast="1" >
                   <Axis dimension="x"  name="Comp-FL1-H"  label=""  auto="auto" />
                   <Axis dimension="y"  name="Comp-FL10-H"  label=""  auto="auto" />
                   <GraphSettings level="5%"  smoothingHighResolution="1"  contourHighResolution="1"  histogramSmoothingCount="0"  graphResolution="256"  showOutliers="0"  drawLargeDots="0"  dotsToDraw="8000"  tint="le.chartfill.tinted.40"  lineWeight="le.lineweight.normal"  lineStyle="le.linestyle.solid" />
                   <GraphEnvironment showGrid="0"  showAxes="tnlTNL"  showGates="1"  showFreqOnPlots="1"  showGateNameOnPlots="1"  showMedians="0"  showUncomped="0"  addEventParam="0"  lastYAxisName="" >
                     <TextTraits font="SansSerif"  size="11"  name="Labels"  style="plain"  color="#000000"  background="#00ffffff"  just="left" />
                     <TextTraits font="SansSerif"  size="11"  name="LayoutGates"  style="plain"  color="#000000"  background="#00ffffff"  just="left" />
                     <TextTraits font="SansSerif"  size="9"  name="Numbers"  style="plain"  color="#000000"  background="#00ffffff"  just="left" />
                     <TextTraits font="SansSerif"  size="9"  name="Legend"  style="plain"  color="#000000"  background="#00ffffff"  just="left" />
                     <WindowPosition x="620"  y="23"  width="390"  height="622"  displayed="1"  panelState="---" />
                   </GraphEnvironment>
                 </Graph>
                 <Gate gating:id="ID1988189488"  gating:parent_id="ID1267025854" >
                   <gating:RectangleGate eventsInside="1"  annoOffsetX="0"  annoOffsetY="0"  tint="#000000"  isTinted="0"  lineWeight="Normal"  userDefined="1"  percentX="0"  percentY="0" >
                     <gating:dimension gating:max="206772.08638377965" >
                       <data-type:fcs-dimension data-type:name="Comp-FL1-H" />
                     </gating:dimension>
                     <gating:dimension gating:min="88800.86831255374" >
                       <data-type:fcs-dimension data-type:name="Comp-FL10-H" />
                     </gating:dimension>
                   </gating:RectangleGate>
                 </Gate>
               </Population>
               <Population name="Q2: FITC-H+ , PE-H+"  annotation=""  owningGroup="All Samples"  expanded="1"  sortPriority="10"  count="378" >
                 <Graph smoothing="0"  backColor="#ffffff"  foreColor="#000000"  heatMapStatParameter="Comp-FL1-H"  type="Pseudocolor"  fast="1" >
                   <Axis dimension="x"  name="Comp-FL1-H"  label=""  auto="auto" />
                   <Axis dimension="y"  name="Comp-FL10-H"  label=""  auto="auto" />
                   <GraphSettings level="5%"  smoothingHighResolution="1"  contourHighResolution="1"  histogramSmoothingCount="0"  graphResolution="256"  showOutliers="0"  drawLargeDots="0"  dotsToDraw="8000"  tint="le.chartfill.tinted.40"  lineWeight="le.lineweight.normal"  lineStyle="le.linestyle.solid" />
                   <GraphEnvironment showGrid="0"  showAxes="tnlTNL"  showGates="1"  showFreqOnPlots="1"  showGateNameOnPlots="1"  showMedians="0"  showUncomped="0"  addEventParam="0"  lastYAxisName="" >
                     <TextTraits font="SansSerif"  size="11"  name="Labels"  style="plain"  color="#000000"  background="#00ffffff"  just="left" />
                     <TextTraits font="SansSerif"  size="11"  name="LayoutGates"  style="plain"  color="#000000"  background="#00ffffff"  just="left" />
                     <TextTraits font="SansSerif"  size="9"  name="Numbers"  style="plain"  color="#000000"  background="#00ffffff"  just="left" />
                     <TextTraits font="SansSerif"  size="9"  name="Legend"  style="plain"  color="#000000"  background="#00ffffff"  just="left" />
                     <WindowPosition x="620"  y="23"  width="390"  height="622"  displayed="1"  panelState="---" />
                   </GraphEnvironment>
                 </Graph>
                 <Gate gating:id="ID1688315413"  gating:parent_id="ID1267025854" >
                   <gating:RectangleGate eventsInside="1"  annoOffsetX="0"  annoOffsetY="0"  tint="#000000"  isTinted="0"  lineWeight="Normal"  userDefined="1"  percentX="0"  percentY="0" >
                     <gating:dimension gating:min="206772.08638377965" >
                       <data-type:fcs-dimension data-type:name="Comp-FL1-H" />
                     </gating:dimension>
                     <gating:dimension gating:min="88800.86831255374" >
                       <data-type:fcs-dimension data-type:name="Comp-FL10-H" />
                     </gating:dimension>
                   </gating:RectangleGate>
                 </Gate>
               </Population>
               <Population name="Q3: FITC-H+ , PE-H-"  annotation=""  owningGroup="All Samples"  expanded="1"  sortPriority="10"  count="178" >
                 <Graph smoothing="0"  backColor="#ffffff"  foreColor="#000000"  heatMapStatParameter="Comp-FL1-H"  type="Pseudocolor"  fast="1" >
                   <Axis dimension="x"  name="Comp-FL1-H"  label=""  auto="auto" />
                   <Axis dimension="y"  name="Comp-FL10-H"  label=""  auto="auto" />
                   <GraphSettings level="5%"  smoothingHighResolution="1"  contourHighResolution="1"  histogramSmoothingCount="0"  graphResolution="256"  showOutliers="0"  drawLargeDots="0"  dotsToDraw="8000"  tint="le.chartfill.tinted.40"  lineWeight="le.lineweight.normal"  lineStyle="le.linestyle.solid" />
                   <GraphEnvironment showGrid="0"  showAxes="tnlTNL"  showGates="1"  showFreqOnPlots="1"  showGateNameOnPlots="1"  showMedians="0"  showUncomped="0"  addEventParam="0"  lastYAxisName="" >
                     <TextTraits font="SansSerif"  size="11"  name="Labels"  style="plain"  color="#000000"  background="#00ffffff"  just="left" />
                     <TextTraits font="SansSerif"  size="11"  name="LayoutGates"  style="plain"  color="#000000"  background="#00ffffff"  just="left" />
                     <TextTraits font="SansSerif"  size="9"  name="Numbers"  style="plain"  color="#000000"  background="#00ffffff"  just="left" />
                     <TextTraits font="SansSerif"  size="9"  name="Legend"  style="plain"  color="#000000"  background="#00ffffff"  just="left" />
                     <WindowPosition x="620"  y="23"  width="390"  height="622"  displayed="1"  panelState="---" />
                   </GraphEnvironment>
                 </Graph>
                 <Gate gating:id="ID745873496"  gating:parent_id="ID1267025854" >
                   <gating:RectangleGate eventsInside="1"  annoOffsetX="0"  annoOffsetY="0"  tint="#000000"  isTinted="0"  lineWeight="Normal"  userDefined="1"  percentX="0"  percentY="0" >
                     <gating:dimension gating:min="206772.08638377965" >
                       <data-type:fcs-dimension data-type:name="Comp-FL1-H" />
                     </gating:dimension>
                     <gating:dimension gating:max="88800.86831255374" >
                       <data-type:fcs-dimension data-type:name="Comp-FL10-H" />
                     </gating:dimension>
                   </gating:RectangleGate>
                 </Gate>
               </Population>
               <Population name="Q4: FITC-H- , PE-H-"  annotation=""  owningGroup="All Samples"  expanded="1"  sortPriority="10"  count="9524" >
                 <Graph smoothing="0"  backColor="#ffffff"  foreColor="#000000"  heatMapStatParameter="Comp-FL1-H"  type="Pseudocolor"  fast="1" >
                   <Axis dimension="x"  name="Comp-FL1-H"  label=""  auto="auto" />
                   <Axis dimension="y"  name="Comp-FL10-H"  label=""  auto="auto" />
                   <GraphSettings level="5%"  smoothingHighResolution="1"  contourHighResolution="1"  histogramSmoothingCount="0"  graphResolution="256"  showOutliers="0"  drawLargeDots="0"  dotsToDraw="8000"  tint="le.chartfill.tinted.40"  lineWeight="le.lineweight.normal"  lineStyle="le.linestyle.solid" />
                   <GraphEnvironment showGrid="0"  showAxes="tnlTNL"  showGates="1"  showFreqOnPlots="1"  showGateNameOnPlots="1"  showMedians="0"  showUncomped="0"  addEventParam="0"  lastYAxisName="" >
                     <TextTraits font="SansSerif"  size="11"  name="Labels"  style="plain"  color="#000000"  background="#00ffffff"  just="left" />
                     <TextTraits font="SansSerif"  size="11"  name="LayoutGates"  style="plain"  color="#000000"  background="#00ffffff"  just="left" />
                     <TextTraits font="SansSerif"  size="9"  name="Numbers"  style="plain"  color="#000000"  background="#00ffffff"  just="left" />
                     <TextTraits font="SansSerif"  size="9"  name="Legend"  style="plain"  color="#000000"  background="#00ffffff"  just="left" />
                     <WindowPosition x="620"  y="23"  width="390"  height="622"  displayed="1"  panelState="---" />
                   </GraphEnvironment>
                 </Graph>
                 <Gate gating:id="ID1356955707"  gating:parent_id="ID1267025854" >
                   <gating:RectangleGate eventsInside="1"  annoOffsetX="0"  annoOffsetY="0"  tint="#000000"  isTinted="0"  lineWeight="Normal"  userDefined="1"  percentX="0"  percentY="0" >
                     <gating:dimension gating:max="206772.08638377965" >
                       <data-type:fcs-dimension data-type:name="Comp-FL1-H" />
                     </gating:dimension>
                     <gating:dimension gating:max="88800.86831255374" >
                       <data-type:fcs-dimension data-type:name="Comp-FL10-H" />
                     </gating:dimension>
                   </gating:RectangleGate>
                 </Gate>
               </Population>
             </Subpopulations>
           </Population>
         </Subpopulations>
       </SampleNode>
     </Sample>
     <Sample>
       <DataSet uri="file:/Volumes/NO%20NAME/新建文件夹%20(2)/SW780%20SIR-SMARCC1-1.fcs"  sampleID="10" />
       <transforms:spilloverMatrix prefix="Comp-"  name="Acquisition-defined"  editable="0"  color="#c0c0c0"  version="FlowJo-10.4"  status="FINALIZED"  transforms:id="ec437e45-b234-42ca-a3b4-312d51a55817"  suffix="" >
         <data-type:parameters>
           <data-type:parameter data-type:name="FL1-H" />
           <data-type:parameter data-type:name="FL2-H" />
           <data-type:parameter data-type:name="FL10-H" />
           <data-type:parameter data-type:name="FL1-A" />
           <data-type:parameter data-type:name="FL2-A" />
           <data-type:parameter data-type:name="FL10-A" />
         </data-type:parameters>
         <transforms:spillover data-type:parameter="FL1-H" >
           <transforms:coefficient data-type:parameter="FL1-H"  transforms:value="1" />
           <transforms:coefficient data-type:parameter="FL2-H"  transforms:value="0" />
           <transforms:coefficient data-type:parameter="FL10-H"  transforms:value="0.001" />
           <transforms:coefficient data-type:parameter="FL1-A"  transforms:value="0" />
           <transforms:coefficient data-type:parameter="FL2-A"  transforms:value="0" />
           <transforms:coefficient data-type:parameter="FL10-A"  transforms:value="0" />
         </transforms:spillover>
         <transforms:spillover data-type:parameter="FL2-H" >
           <transforms:coefficient data-type:parameter="FL1-H"  transforms:value="0" />
           <transforms:coefficient data-type:parameter="FL2-H"  transforms:value="1" />
           <transforms:coefficient data-type:parameter="FL10-H"  transforms:value="0" />
           <transforms:coefficient data-type:parameter="FL1-A"  transforms:value="0" />
           <transforms:coefficient data-type:parameter="FL2-A"  transforms:value="0" />
           <transforms:coefficient data-type:parameter="FL10-A"  transforms:value="0" />
         </transforms:spillover>
         <transforms:spillover data-type:parameter="FL10-H" >
           <transforms:coefficient data-type:parameter="FL1-H"  transforms:value="0.0324000008" />
           <transforms:coefficient data-type:parameter="FL2-H"  transforms:value="0" />
           <transforms:coefficient data-type:parameter="FL10-H"  transforms:value="1" />
           <transforms:coefficient data-type:parameter="FL1-A"  transforms:value="0" />
           <transforms:coefficient data-type:parameter="FL2-A"  transforms:value="0" />
           <transforms:coefficient data-type:parameter="FL10-A"  transforms:value="0" />
         </transforms:spillover>
         <transforms:spillover data-type:parameter="FL1-A" >
           <transforms:coefficient data-type:parameter="FL1-H"  transforms:value="0" />
           <transforms:coefficient data-type:parameter="FL2-H"  transforms:value="0" />
           <transforms:coefficient data-type:parameter="FL10-H"  transforms:value="0" />
           <transforms:coefficient data-type:parameter="FL1-A"  transforms:value="1" />
           <transforms:coefficient data-type:parameter="FL2-A"  transforms:value="-0.4902000129" />
           <transforms:coefficient data-type:parameter="FL10-A"  transforms:value="0" />
         </transforms:spillover>
         <transforms:spillover data-type:parameter="FL2-A" >
           <transforms:coefficient data-type:parameter="FL1-H"  transforms:value="0" />
           <transforms:coefficient data-type:parameter="FL2-H"  transforms:value="0" />
           <transforms:coefficient data-type:parameter="FL10-H"  transforms:value="0" />
           <transforms:coefficient data-type:parameter="FL1-A"  transforms:value="12.4338998795" />
           <transforms:coefficient data-type:parameter="FL2-A"  transforms:value="1" />
           <transforms:coefficient data-type:parameter="FL10-A"  transforms:value="0" />
         </transforms:spillover>
         <transforms:spillover data-type:parameter="FL10-A" >
           <transforms:coefficient data-type:parameter="FL1-H"  transforms:value="0" />
           <transforms:coefficient data-type:parameter="FL2-H"  transforms:value="0" />
           <transforms:coefficient data-type:parameter="FL10-H"  transforms:value="0" />
           <transforms:coefficient data-type:parameter="FL1-A"  transforms:value="-81.5675964355" />
           <transforms:coefficient data-type:parameter="FL2-A"  transforms:value="0" />
           <transforms:coefficient data-type:parameter="FL10-A"  transforms:value="1" />
         </transforms:spillover>
       </transforms:spilloverMatrix>
       <Transformations>
         <transforms:linear transforms:minRange="0"  transforms:maxRange="407760.5203249637"  gain="1" >
           <data-type:parameter data-type:name="FSC-H" />
         </transforms:linear>
         <transforms:linear transforms:minRange="0"  transforms:maxRange="16777216"  gain="1" >
           <data-type:parameter data-type:name="FSC-A" />
         </transforms:linear>
         <transforms:linear transforms:minRange="0"  transforms:maxRange="407760.5203249636"  gain="1" >
           <data-type:parameter data-type:name="SSC-H" />
         </transforms:linear>
         <transforms:linear transforms:minRange="0"  transforms:maxRange="16777216"  gain="1" >
           <data-type:parameter data-type:name="SSC-A" />
         </transforms:linear>
         <transforms:log transforms:offset="3162.2776601684"  transforms:decades="3.2247198959" >
           <data-type:parameter data-type:name="FL1-H" />
         </transforms:log>
         <transforms:log transforms:offset="100"  transforms:decades="5.2247198959" >
           <data-type:parameter data-type:name="FL1-A" />
         </transforms:log>
         <transforms:log transforms:offset="100"  transforms:decades="5.2247198959" >
           <data-type:parameter data-type:name="FL2-H" />
         </transforms:log>
         <transforms:log transforms:offset="100"  transforms:decades="5.2247198959" >
           <data-type:parameter data-type:name="FL2-A" />
         </transforms:log>
         <transforms:log transforms:offset="316.2277660168"  transforms:decades="4.2247198959" >
           <data-type:parameter data-type:name="FL10-H" />
         </transforms:log>
         <transforms:log transforms:offset="100"  transforms:decades="5.2247198959" >
           <data-type:parameter data-type:name="FL10-A" />
         </transforms:log>
         <transforms:linear transforms:minRange="0"  transforms:maxRange="10000"  gain="1" >
           <data-type:parameter data-type:name="FSC-Width" />
         </transforms:linear>
         <transforms:linear transforms:minRange="0.0175400394"  transforms:maxRange="100"  gain="0.0000198214" >
           <data-type:parameter data-type:name="Time" />
         </transforms:linear>
         <transforms:log transforms:offset="3162.2776601684"  transforms:decades="3.2247198959" >
           <data-type:parameter data-type:name="Comp-FL1-H" />
         </transforms:log>
         <transforms:log transforms:offset="100"  transforms:decades="5.2247198959" >
           <data-type:parameter data-type:name="Comp-FL2-H" />
         </transforms:log>
         <transforms:log transforms:offset="316.2277660168"  transforms:decades="4.2247198959" >
           <data-type:parameter data-type:name="Comp-FL10-H" />
         </transforms:log>
         <transforms:log transforms:offset="100"  transforms:decades="5.2247198959" >
           <data-type:parameter data-type:name="Comp-FL1-A" />
         </transforms:log>
         <transforms:log transforms:offset="100"  transforms:decades="5.2247198959" >
           <data-type:parameter data-type:name="Comp-FL2-A" />
         </transforms:log>
         <transforms:log transforms:offset="100"  transforms:decades="5.2247198959" >
           <data-type:parameter data-type:name="Comp-FL10-A" />
         </transforms:log>
       </Transformations>
       <Keywords>
         <Keyword name="SWVER"  value="CytExpert 2.4.0.28" />
         <Keyword name="DGAIN"  value="1" />
         <Keyword name="WCH"  value="FSC" />
         <Keyword name="TRLGC"  value="None" />
         <Keyword name="PCHTP"  value="AutoThreshold" />
         <Keyword name="PCHID"  value="FSC" />
         <Keyword name="CH15HAVAL"  value="6875000" />
         <Keyword name="CH15AATFL"  value="30000" />
         <Keyword name="CH15HATFL"  value="375" />
         <Keyword name="CH15FLNMS"  value="PC7" />
         <Keyword name="CH15AS"  value="2" />
         <Keyword name="CH15HS"  value="8" />
         <Keyword name="CH15FL"  value="False" />
         <Keyword name="CH15THUS"  value="False" />
         <Keyword name="CH15DELTA"  value="24" />
         <Keyword name="CH15DELAY"  value="-72.48" />
         <Keyword name="CH15USH"  value="True" />
         <Keyword name="CH15GAIN"  value="376" />
         <Keyword name="CH15TR"  value="64" />
         <Keyword name="CH15TH"  value="10000" />
         <Keyword name="CH15DA"  value="7" />
         <Keyword name="CH15AD"  value="7" />
         <Keyword name="CH15NM"  value="PC7" />
         <Keyword name="CH15ID"  value="FL13" />
         <Keyword name="CH14HAVAL"  value="6875000" />
         <Keyword name="CH14AATFL"  value="30000" />
         <Keyword name="CH14HATFL"  value="375" />
         <Keyword name="CH14FLNMS"  value="PC5.5" />
         <Keyword name="CH14AS"  value="2" />
         <Keyword name="CH14HS"  value="8" />
         <Keyword name="CH14FL"  value="False" />
         <Keyword name="CH14THUS"  value="False" />
         <Keyword name="CH14DELTA"  value="24" />
         <Keyword name="CH14DELAY"  value="-72.48" />
         <Keyword name="CH14USH"  value="True" />
         <Keyword name="CH14GAIN"  value="188" />
         <Keyword name="CH14TR"  value="64" />
         <Keyword name="CH14TH"  value="10000" />
         <Keyword name="CH14DA"  value="6" />
         <Keyword name="CH14AD"  value="6" />
         <Keyword name="CH14NM"  value="PC5.5" />
         <Keyword name="CH14ID"  value="FL12" />
         <Keyword name="CH13HAVAL"  value="6875000" />
         <Keyword name="CH13AATFL"  value="30000" />
         <Keyword name="CH13HATFL"  value="375" />
         <Keyword name="CH13FLNMS"  value="ECD,mCherry" />
         <Keyword name="CH13AS"  value="2" />
         <Keyword name="CH13HS"  value="8" />
         <Keyword name="CH13FL"  value="False" />
         <Keyword name="CH13THUS"  value="False" />
         <Keyword name="CH13DELTA"  value="24" />
         <Keyword name="CH13DELAY"  value="-72.48" />
         <Keyword name="CH13USH"  value="True" />
         <Keyword name="CH13GAIN"  value="115" />
         <Keyword name="CH13TR"  value="64" />
         <Keyword name="CH13TH"  value="10000" />
         <Keyword name="CH13DA"  value="4" />
         <Keyword name="CH13AD"  value="4" />
         <Keyword name="CH13NM"  value="ECD" />
         <Keyword name="CH13ID"  value="FL11" />
         <Keyword name="CH12HAVAL"  value="6875000" />
         <Keyword name="CH12AATFL"  value="30000" />
         <Keyword name="CH12HATFL"  value="375" />
         <Keyword name="CH12FLNMS"  value="PE,DsRed" />
         <Keyword name="CH12AS"  value="2" />
         <Keyword name="CH12HS"  value="8" />
         <Keyword name="CH12FL"  value="True" />
         <Keyword name="CH12THUS"  value="False" />
         <Keyword name="CH12DELTA"  value="24" />
         <Keyword name="CH12DELAY"  value="-72.48" />
         <Keyword name="CH12USH"  value="True" />
         <Keyword name="CH12GAIN"  value="183" />
         <Keyword name="CH12TR"  value="64" />
         <Keyword name="CH12TH"  value="10000" />
         <Keyword name="CH12DA"  value="5" />
         <Keyword name="CH12AD"  value="5" />
         <Keyword name="CH12NM"  value="PE" />
         <Keyword name="CH12ID"  value="FL10" />
         <Keyword name="CH11HAVAL"  value="6875000" />
         <Keyword name="CH11AATFL"  value="30000" />
         <Keyword name="CH11HATFL"  value="375" />
         <Keyword name="CH11FLNMS"  value="Violet660" />
         <Keyword name="CH11AS"  value="2" />
         <Keyword name="CH11HS"  value="8" />
         <Keyword name="CH11FL"  value="False" />
         <Keyword name="CH11THUS"  value="False" />
         <Keyword name="CH11DELTA"  value="24" />
         <Keyword name="CH11DELAY"  value="39.36" />
         <Keyword name="CH11USH"  value="True" />
         <Keyword name="CH11GAIN"  value="265" />
         <Keyword name="CH11TR"  value="64" />
         <Keyword name="CH11TH"  value="10000" />
         <Keyword name="CH11DA"  value="3" />
         <Keyword name="CH11AD"  value="3" />
         <Keyword name="CH11NM"  value="Violet660" />
         <Keyword name="CH11ID"  value="FL9" />
         <Keyword name="CH10HAVAL"  value="6875000" />
         <Keyword name="CH10AATFL"  value="30000" />
         <Keyword name="CH10HATFL"  value="375" />
         <Keyword name="CH10FLNMS"  value="Violet610" />
         <Keyword name="CH10AS"  value="2" />
         <Keyword name="CH10HS"  value="8" />
         <Keyword name="CH10FL"  value="False" />
         <Keyword name="CH10THUS"  value="False" />
         <Keyword name="CH10DELTA"  value="24" />
         <Keyword name="CH10DELAY"  value="39.36" />
         <Keyword name="CH10USH"  value="True" />
         <Keyword name="CH10GAIN"  value="231" />
         <Keyword name="CH10TR"  value="64" />
         <Keyword name="CH10TH"  value="10000" />
         <Keyword name="CH10DA"  value="2" />
         <Keyword name="CH10AD"  value="2" />
         <Keyword name="CH10NM"  value="Violet610" />
         <Keyword name="CH10ID"  value="FL8" />
         <Keyword name="CH9HAVAL"  value="6875000" />
         <Keyword name="CH9AATFL"  value="30000" />
         <Keyword name="CH9HATFL"  value="375" />
         <Keyword name="CH9FLNMS"  value="KO525" />
         <Keyword name="CH9AS"  value="2" />
         <Keyword name="CH9HS"  value="8" />
         <Keyword name="CH9FL"  value="False" />
         <Keyword name="CH9THUS"  value="False" />
         <Keyword name="CH9DELTA"  value="24" />
         <Keyword name="CH9DELAY"  value="39.36" />
         <Keyword name="CH9USH"  value="True" />
         <Keyword name="CH9GAIN"  value="42" />
         <Keyword name="CH9TR"  value="64" />
         <Keyword name="CH9TH"  value="10000" />
         <Keyword name="CH9DA"  value="1" />
         <Keyword name="CH9AD"  value="1" />
         <Keyword name="CH9NM"  value="KO525" />
         <Keyword name="CH9ID"  value="FL7" />
         <Keyword name="CH8HAVAL"  value="6875000" />
         <Keyword name="CH8AATFL"  value="30000" />
         <Keyword name="CH8HATFL"  value="375" />
         <Keyword name="CH8FLNMS"  value="PB450" />
         <Keyword name="CH8AS"  value="2" />
         <Keyword name="CH8HS"  value="8" />
         <Keyword name="CH8FL"  value="False" />
         <Keyword name="CH8THUS"  value="False" />
         <Keyword name="CH8DELTA"  value="24" />
         <Keyword name="CH8DELAY"  value="39.36" />
         <Keyword name="CH8USH"  value="True" />
         <Keyword name="CH8GAIN"  value="69" />
         <Keyword name="CH8TR"  value="64" />
         <Keyword name="CH8TH"  value="10000" />
         <Keyword name="CH8DA"  value="0" />
         <Keyword name="CH8AD"  value="0" />
         <Keyword name="CH8NM"  value="PB450" />
         <Keyword name="CH8ID"  value="FL6" />
         <Keyword name="CH7HAVAL"  value="6875000" />
         <Keyword name="CH7AATFL"  value="30000" />
         <Keyword name="CH7HATFL"  value="375" />
         <Keyword name="CH7FLNMS"  value="APC-A750" />
         <Keyword name="CH7AS"  value="2" />
         <Keyword name="CH7HS"  value="8" />
         <Keyword name="CH7FL"  value="False" />
         <Keyword name="CH7THUS"  value="False" />
         <Keyword name="CH7DELTA"  value="24" />
         <Keyword name="CH7DELAY"  value="-40.16" />
         <Keyword name="CH7USH"  value="True" />
         <Keyword name="CH7GAIN"  value="504" />
         <Keyword name="CH7TR"  value="64" />
         <Keyword name="CH7TH"  value="10000" />
         <Keyword name="CH7DA"  value="18" />
         <Keyword name="CH7AD"  value="10" />
         <Keyword name="CH7NM"  value="APC-A750" />
         <Keyword name="CH7ID"  value="FL5" />
         <Keyword name="CH6HAVAL"  value="6875000" />
         <Keyword name="CH6AATFL"  value="30000" />
         <Keyword name="CH6HATFL"  value="375" />
         <Keyword name="CH6FLNMS"  value="APC-A700" />
         <Keyword name="CH6AS"  value="2" />
         <Keyword name="CH6HS"  value="8" />
         <Keyword name="CH6FL"  value="False" />
         <Keyword name="CH6THUS"  value="False" />
         <Keyword name="CH6DELTA"  value="24" />
         <Keyword name="CH6DELAY"  value="-40.16" />
         <Keyword name="CH6USH"  value="True" />
         <Keyword name="CH6GAIN"  value="415" />
         <Keyword name="CH6TR"  value="64" />
         <Keyword name="CH6TH"  value="10000" />
         <Keyword name="CH6DA"  value="17" />
         <Keyword name="CH6AD"  value="9" />
         <Keyword name="CH6NM"  value="APC-A700" />
         <Keyword name="CH6ID"  value="FL4" />
         <Keyword name="CH5HAVAL"  value="6875000" />
         <Keyword name="CH5AATFL"  value="30000" />
         <Keyword name="CH5HATFL"  value="375" />
         <Keyword name="CH5FLNMS"  value="APC" />
         <Keyword name="CH5AS"  value="2" />
         <Keyword name="CH5HS"  value="8" />
         <Keyword name="CH5FL"  value="False" />
         <Keyword name="CH5THUS"  value="False" />
         <Keyword name="CH5DELTA"  value="24" />
         <Keyword name="CH5DELAY"  value="-40.16" />
         <Keyword name="CH5USH"  value="True" />
         <Keyword name="CH5GAIN"  value="499" />
         <Keyword name="CH5TR"  value="64" />
         <Keyword name="CH5TH"  value="10000" />
         <Keyword name="CH5DA"  value="16" />
         <Keyword name="CH5AD"  value="8" />
         <Keyword name="CH5NM"  value="APC" />
         <Keyword name="CH5ID"  value="FL3" />
         <Keyword name="CH4HAVAL"  value="6875000" />
         <Keyword name="CH4AATFL"  value="30000" />
         <Keyword name="CH4HATFL"  value="375" />
         <Keyword name="CH4FLNMS"  value="PerCP,PC5" />
         <Keyword name="CH4AS"  value="2" />
         <Keyword name="CH4HS"  value="8" />
         <Keyword name="CH4FL"  value="True" />
         <Keyword name="CH4THUS"  value="False" />
         <Keyword name="CH4DELTA"  value="24" />
         <Keyword name="CH4DELAY"  value="0" />
         <Keyword name="CH4USH"  value="True" />
         <Keyword name="CH4GAIN"  value="448" />
         <Keyword name="CH4TR"  value="64" />
         <Keyword name="CH4TH"  value="10000" />
         <Keyword name="CH4DA"  value="21" />
         <Keyword name="CH4AD"  value="13" />
         <Keyword name="CH4NM"  value="PerCP" />
         <Keyword name="CH4ID"  value="FL2" />
         <Keyword name="CH3HAVAL"  value="6875000" />
         <Keyword name="CH3AATFL"  value="30000" />
         <Keyword name="CH3HATFL"  value="375" />
         <Keyword name="CH3FLNMS"  value="FITC,GFP" />
         <Keyword name="CH3AS"  value="2" />
         <Keyword name="CH3HS"  value="8" />
         <Keyword name="CH3FL"  value="True" />
         <Keyword name="CH3THUS"  value="False" />
         <Keyword name="CH3DELTA"  value="24" />
         <Keyword name="CH3DELAY"  value="0" />
         <Keyword name="CH3USH"  value="True" />
         <Keyword name="CH3GAIN"  value="235" />
         <Keyword name="CH3TR"  value="64" />
         <Keyword name="CH3TH"  value="10000" />
         <Keyword name="CH3DA"  value="20" />
         <Keyword name="CH3AD"  value="12" />
         <Keyword name="CH3NM"  value="FITC" />
         <Keyword name="CH3ID"  value="FL1" />
         <Keyword name="CH2HAVAL"  value="6875000" />
         <Keyword name="CH2AATFL"  value="30000" />
         <Keyword name="CH2HATFL"  value="375" />
         <Keyword name="CH2FLNMS"  value="SSC" />
         <Keyword name="CH2AS"  value="2" />
         <Keyword name="CH2HS"  value="8" />
         <Keyword name="CH2FL"  value="False" />
         <Keyword name="CH2THUS"  value="False" />
         <Keyword name="CH2DELTA"  value="24" />
         <Keyword name="CH2DELAY"  value="0" />
         <Keyword name="CH2USH"  value="True" />
         <Keyword name="CH2GAIN"  value="15" />
         <Keyword name="CH2TR"  value="64" />
         <Keyword name="CH2TH"  value="10000" />
         <Keyword name="CH2DA"  value="19" />
         <Keyword name="CH2AD"  value="11" />
         <Keyword name="CH2NM"  value="SSC" />
         <Keyword name="CH2ID"  value="SSC" />
         <Keyword name="CH1HAVAL"  value="5000000" />
         <Keyword name="CH1AATFL"  value="30000" />
         <Keyword name="CH1HATFL"  value="375" />
         <Keyword name="CH1AS"  value="2" />
         <Keyword name="CH1HS"  value="8" />
         <Keyword name="CH1FL"  value="False" />
         <Keyword name="CH1THUS"  value="False" />
         <Keyword name="CH1DELTA"  value="24" />
         <Keyword name="CH1DELAY"  value="0" />
         <Keyword name="CH1USH"  value="True" />
         <Keyword name="CH1GAIN"  value="13" />
         <Keyword name="CH1TR"  value="64" />
         <Keyword name="CH1TH"  value="10000" />
         <Keyword name="CH1DA"  value="22" />
         <Keyword name="CH1AD"  value="14" />
         <Keyword name="CH1NM"  value="FSC" />
         <Keyword name="CH1ID"  value="FSC" />
         <Keyword name="CHAR"  value="15" />
         <Keyword name="FLDSM"  value="10" />
         <Keyword name="$CYTSN"  value="BE13047" />
         <Keyword name="SN"  value="BE13047" />
         <Keyword name="COMPGAINA"  value="235448183" />
         <Keyword name="COMPA"  value="112.4339-81.5676-0.490210001" />
         <Keyword name="COMPAFA"  value="000" />
         <Keyword name="COMPBGA"  value="0030000" />
         <Keyword name="COMPCHA"  value="FITCPerCPPE" />
         <Keyword name="COMPGAINH"  value="235448183" />
         <Keyword name="COMPH"  value="100.03240100.00101" />
         <Keyword name="COMPAFH"  value="000" />
         <Keyword name="COMPBGH"  value="00375" />
         <Keyword name="COMPCHH"  value="FITCPerCPPE" />
         <Keyword name="AHCOMPSYNC"  value="False" />
         <Keyword name="USCOMP"  value="True" />
         <Keyword name="DURTIM"  value="100.918800" />
         <Keyword name="$OP"  value="Beckman" />
         <Keyword name="$VOL"  value="16819.81" />
         <Keyword name="RCD"  value="True" />
         <Keyword name="FLLW"  value="True" />
         <Keyword name="IMPTTB"  value="False" />
         <Keyword name="$ABRT"  value="83" />
         <Keyword name="$LOST"  value="0" />
         <Keyword name="P12DISPLAY"  value="LIN" />
         <Keyword name="$P12G"  value="1.0" />
         <Keyword name="$P12E"  value="0,0" />
         <Keyword name="$P12B"  value="32" />
         <Keyword name="$P12R"  value="900000000" />
         <Keyword name="$P12S"  value="Time" />
         <Keyword name="$P12N"  value="Time" />
         <Keyword name="P11DISPLAY"  value="LIN" />
         <Keyword name="$P11G"  value="1.0" />
         <Keyword name="$P11E"  value="0,0" />
         <Keyword name="$P11B"  value="32" />
         <Keyword name="$P11R"  value="10000" />
         <Keyword name="$P11S"  value="FSC-Width" />
         <Keyword name="$P11N"  value="FSC-Width" />
         <Keyword name="P10DISPLAY"  value="LOG" />
         <Keyword name="$P10G"  value="1.0" />
         <Keyword name="$P10E"  value="0,0" />
         <Keyword name="$P10B"  value="32" />
         <Keyword name="$P10R"  value="16777216" />
         <Keyword name="$P10S"  value="PE-A" />
         <Keyword name="$P10N"  value="FL10-A" />
         <Keyword name="P9DISPLAY"  value="LOG" />
         <Keyword name="$P9G"  value="1.0" />
         <Keyword name="$P9E"  value="0,0" />
         <Keyword name="$P9B"  value="32" />
         <Keyword name="$P9R"  value="16777216" />
         <Keyword name="$P9S"  value="PE-H" />
         <Keyword name="$P9N"  value="FL10-H" />
         <Keyword name="P8DISPLAY"  value="LOG" />
         <Keyword name="$P8G"  value="1.0" />
         <Keyword name="$P8E"  value="0,0" />
         <Keyword name="$P8B"  value="32" />
         <Keyword name="$P8R"  value="16777216" />
         <Keyword name="$P8S"  value="PerCP-A" />
         <Keyword name="$P8N"  value="FL2-A" />
         <Keyword name="P7DISPLAY"  value="LOG" />
         <Keyword name="$P7G"  value="1.0" />
         <Keyword name="$P7E"  value="0,0" />
         <Keyword name="$P7B"  value="32" />
         <Keyword name="$P7R"  value="16777216" />
         <Keyword name="$P7S"  value="PerCP-H" />
         <Keyword name="$P7N"  value="FL2-H" />
         <Keyword name="P6DISPLAY"  value="LOG" />
         <Keyword name="$P6G"  value="1.0" />
         <Keyword name="$P6E"  value="0,0" />
         <Keyword name="$P6B"  value="32" />
         <Keyword name="$P6R"  value="16777216" />
         <Keyword name="$P6S"  value="FITC-A" />
         <Keyword name="$P6N"  value="FL1-A" />
         <Keyword name="P5DISPLAY"  value="LOG" />
         <Keyword name="$P5G"  value="1.0" />
         <Keyword name="$P5E"  value="0,0" />
         <Keyword name="$P5B"  value="32" />
         <Keyword name="$P5R"  value="16777216" />
         <Keyword name="$P5S"  value="FITC-H" />
         <Keyword name="$P5N"  value="FL1-H" />
         <Keyword name="P4DISPLAY"  value="LIN" />
         <Keyword name="$P4G"  value="1.0" />
         <Keyword name="$P4E"  value="0,0" />
         <Keyword name="$P4B"  value="32" />
         <Keyword name="$P4R"  value="16777216" />
         <Keyword name="$P4S"  value="SSC-A" />
         <Keyword name="$P4N"  value="SSC-A" />
         <Keyword name="P3DISPLAY"  value="LIN" />
         <Keyword name="$P3G"  value="1.0" />
         <Keyword name="$P3E"  value="0,0" />
         <Keyword name="$P3B"  value="32" />
         <Keyword name="$P3R"  value="16777216" />
         <Keyword name="$P3S"  value="SSC-H" />
         <Keyword name="$P3N"  value="SSC-H" />
         <Keyword name="P2DISPLAY"  value="LIN" />
         <Keyword name="$P2G"  value="1.0" />
         <Keyword name="$P2E"  value="0,0" />
         <Keyword name="$P2B"  value="32" />
         <Keyword name="$P2R"  value="16777216" />
         <Keyword name="$P2S"  value="FSC-A" />
         <Keyword name="$P2N"  value="FSC-A" />
         <Keyword name="P1DISPLAY"  value="LIN" />
         <Keyword name="$P1G"  value="1.0" />
         <Keyword name="$P1E"  value="0,0" />
         <Keyword name="$P1B"  value="32" />
         <Keyword name="$P1R"  value="16777216" />
         <Keyword name="$P1S"  value="FSC-H" />
         <Keyword name="$P1N"  value="FSC-H" />
         <Keyword name="$TIMESTEP"  value="0.00002" />
         <Keyword name="USRCVOL"  value="False" />
         <Keyword name="RCVOL"  value="10" />
         <Keyword name="USRCTIM"  value="True" />
         <Keyword name="$SPILLOVER"  value="6,FL1-H,FL2-H,FL10-H,FL1-A,FL2-A,FL10-A,1,0,0.001,0,0,0,0,1,0,0,0,0,0.0324,0,1,0,0,0,0,0,0,1,-0.4902,0,0,0,0,12.4339,1,0,0,0,0,-81.5676,0,1" />
         <Keyword name="RCTIM"  value="600" />
         <Keyword name="CGID"  value="5dad3569-5d4d-4eb3-9b51-a1c5a280ab3a" />
         <Keyword name="CGNM"  value="P1" />
         <Keyword name="USRCTOT"  value="True" />
         <Keyword name="RCTOT"  value="10000" />
         <Keyword name="$CYT"  value="CytoFLEX S" />
         <Keyword name="$DATE"  value="17-Mar-2022" />
         <Keyword name="$ETIM"  value="12:47:56" />
         <Keyword name="$BTIM"  value="12:46:16" />
         <Keyword name="$PAR"  value="12" />
         <Keyword name="TBNM"  value="SW780 SIR-SMARCC1-1" />
         <Keyword name="TBID"  value="ceeed0aa-9dba-4ef2-aed9-46c0b0efae57" />
         <Keyword name="CYTEXPERTFIL"  value="True" />
         <Keyword name="$NEXTDATA"  value="0" />
         <Keyword name="$DATATYPE"  value="F" />
         <Keyword name="$BYTEORD"  value="4,3,2,1" />
         <Keyword name="$MODE"  value="L" />
         <Keyword name="$SYS"  value="Microsoft Windows NT 6.2.9200.0" />
         <Keyword name="$FIL"  value="SW780 SIR-SMARCC1-1.fcs" />
         <Keyword name="FILVER"  value="1" />
         <Keyword name="$TOT"  value="0000000000013492" />
         <Keyword name="$ENDANALYSIS"  value="0" />
         <Keyword name="$BEGINANALYSIS"  value="0" />
         <Keyword name="$ENDDATA"  value="0000000000654351" />
         <Keyword name="$BEGINDATA"  value="0000000000006736" />
         <Keyword name="$ENDSTEXT"  value="0" />
         <Keyword name="$BEGINSTEXT"  value="0" />
         <Keyword name="FJ_FCS_VERSION"  value="3" />
         <Keyword name="$P13N"  value="Comp-FL1-H" />
         <Keyword name="$P13S"  value="FITC-H" />
         <Keyword name="$P13R"  value="16777216" />
         <Keyword name="$P14N"  value="Comp-FL2-H" />
         <Keyword name="$P14S"  value="PerCP-H" />
         <Keyword name="$P14R"  value="16777216" />
         <Keyword name="$P15N"  value="Comp-FL10-H" />
         <Keyword name="$P15S"  value="PE-H" />
         <Keyword name="$P15R"  value="16777216" />
         <Keyword name="$P16N"  value="Comp-FL1-A" />
         <Keyword name="$P16S"  value="FITC-A" />
         <Keyword name="$P16R"  value="16777216" />
         <Keyword name="$P17N"  value="Comp-FL2-A" />
         <Keyword name="$P17S"  value="PerCP-A" />
         <Keyword name="$P17R"  value="16777216" />
         <Keyword name="$P18N"  value="Comp-FL10-A" />
         <Keyword name="$P18S"  value="PE-A" />
         <Keyword name="$P18R"  value="16777216" />
       </Keywords>
       <SampleNode name="SW780 SIR-SMARCC1-1.fcs"  annotation=""  owningGroup=""  expanded="1"  sortPriority="10"  count="13492"  sampleID="10" >
         <Graph smoothing="0"  backColor="#ffffff"  foreColor="#000000"  type="Pseudocolor"  fast="1" >
           <Axis dimension="x"  name="FSC-H"  label=""  auto="auto" />
           <Axis dimension="y"  name="SSC-H"  label=""  auto="auto" />
           <GraphSettings level="5%"  smoothingHighResolution="1"  contourHighResolution="1"  histogramSmoothingCount="0"  graphResolution="256"  showOutliers="0"  drawLargeDots="0"  dotsToDraw="8000"  tint="le.chartfill.tinted.40"  lineWeight="le.lineweight.normal"  lineStyle="le.linestyle.solid" />
           <GraphEnvironment showGrid="0"  showAxes="tnlTNL"  showGates="1"  showFreqOnPlots="1"  showGateNameOnPlots="1"  showMedians="0"  showUncomped="0"  addEventParam="0"  lastYAxisName="" >
             <TextTraits font="SansSerif"  size="11"  name="Labels"  style="plain"  color="#000000"  background="#00ffffff"  just="left" />
             <TextTraits font="SansSerif"  size="11"  name="LayoutGates"  style="plain"  color="#000000"  background="#00ffffff"  just="left" />
             <TextTraits font="SansSerif"  size="9"  name="Numbers"  style="plain"  color="#000000"  background="#00ffffff"  just="left" />
             <TextTraits font="SansSerif"  size="9"  name="Legend"  style="plain"  color="#000000"  background="#00ffffff"  just="left" />
           </GraphEnvironment>
         </Graph>
         <Subpopulations>
           <Population name="P1"  annotation=""  owningGroup="All Samples"  expanded="1"  sortPriority="10"  count="10796" >
             <Graph smoothing="0"  backColor="#ffffff"  foreColor="#000000"  heatMapStatParameter="Comp-FL1-H"  type="Pseudocolor"  fast="1" >
               <Axis dimension="x"  name="Comp-FL1-H"  label=""  auto="auto" />
               <Axis dimension="y"  name="Comp-FL10-H"  label=""  auto="auto" />
               <GraphSettings level="5%"  smoothingHighResolution="1"  contourHighResolution="1"  histogramSmoothingCount="0"  graphResolution="256"  showOutliers="0"  drawLargeDots="0"  dotsToDraw="8000"  tint="le.chartfill.tinted.40"  lineWeight="le.lineweight.normal"  lineStyle="le.linestyle.solid" />
               <GraphEnvironment showGrid="0"  showAxes="tnlTNL"  showGates="1"  showFreqOnPlots="1"  showGateNameOnPlots="1"  showMedians="0"  showUncomped="0"  addEventParam="0"  lastYAxisName="" >
                 <TextTraits font="SansSerif"  size="11"  name="Labels"  style="plain"  color="#000000"  background="#00ffffff"  just="left" />
                 <TextTraits font="SansSerif"  size="11"  name="LayoutGates"  style="plain"  color="#000000"  background="#00ffffff"  just="left" />
                 <TextTraits font="SansSerif"  size="9"  name="Numbers"  style="plain"  color="#000000"  background="#00ffffff"  just="left" />
                 <TextTraits font="SansSerif"  size="9"  name="Legend"  style="plain"  color="#000000"  background="#00ffffff"  just="left" />
                 <WindowPosition x="620"  y="23"  width="390"  height="622"  displayed="1"  panelState="---" />
               </GraphEnvironment>
             </Graph>
             <Gate gating:id="ID1803639991" >
               <gating:PolygonGate eventsInside="1"  annoOffsetX="0"  annoOffsetY="0"  tint="#000000"  isTinted="0"  lineWeight="Normal"  userDefined="1"  quadId="-1"  gateResolution="256" >
                 <gating:dimension>
                   <data-type:fcs-dimension data-type:name="FSC-H" />
                 </gating:dimension>
                 <gating:dimension>
                   <data-type:fcs-dimension data-type:name="SSC-H" />
                 </gating:dimension>
                 <gating:vertex>
                   <gating:coordinate data-type:value="112374.9465462498" />
                   <gating:coordinate data-type:value="9267.2845528401" />
                 </gating:vertex>
                 <gating:vertex>
                   <gating:coordinate data-type:value="81873.1753408392" />
                   <gating:coordinate data-type:value="37069.1382113603" />
                 </gating:vertex>
                 <gating:vertex>
                   <gating:coordinate data-type:value="41739.2658600357" />
                   <gating:coordinate data-type:value="77227.3712736673" />
                 </gating:vertex>
                 <gating:vertex>
                   <gating:coordinate data-type:value="36923.1967223392" />
                   <gating:coordinate data-type:value="302731.295392776" />
                 </gating:vertex>
                 <gating:vertex>
                   <gating:coordinate data-type:value="36923.1967223392" />
                   <gating:coordinate data-type:value="393859.5934957034" />
                 </gating:vertex>
                 <gating:vertex>
                   <gating:coordinate data-type:value="393312.3129118745" />
                   <gating:coordinate data-type:value="395404.1409211768" />
                 </gating:vertex>
                 <gating:vertex>
                   <gating:coordinate data-type:value="396523.0256703388" />
                   <gating:coordinate data-type:value="15445.4742547335" />
                 </gating:vertex>
               </gating:PolygonGate>
             </Gate>
             <Subpopulations>
               <Population name="Q1: FITC-H- , PE-H+"  annotation=""  owningGroup="All Samples"  expanded="1"  sortPriority="10"  count="843" >
                 <Graph smoothing="0"  backColor="#ffffff"  foreColor="#000000"  heatMapStatParameter="Comp-FL1-H"  type="Pseudocolor"  fast="1" >
                   <Axis dimension="x"  name="Comp-FL1-H"  label=""  auto="auto" />
                   <Axis dimension="y"  name="Comp-FL10-H"  label=""  auto="auto" />
                   <GraphSettings level="5%"  smoothingHighResolution="1"  contourHighResolution="1"  histogramSmoothingCount="0"  graphResolution="256"  showOutliers="0"  drawLargeDots="0"  dotsToDraw="8000"  tint="le.chartfill.tinted.40"  lineWeight="le.lineweight.normal"  lineStyle="le.linestyle.solid" />
                   <GraphEnvironment showGrid="0"  showAxes="tnlTNL"  showGates="1"  showFreqOnPlots="1"  showGateNameOnPlots="1"  showMedians="0"  showUncomped="0"  addEventParam="0"  lastYAxisName="" >
                     <TextTraits font="SansSerif"  size="11"  name="Labels"  style="plain"  color="#000000"  background="#00ffffff"  just="left" />
                     <TextTraits font="SansSerif"  size="11"  name="LayoutGates"  style="plain"  color="#000000"  background="#00ffffff"  just="left" />
                     <TextTraits font="SansSerif"  size="9"  name="Numbers"  style="plain"  color="#000000"  background="#00ffffff"  just="left" />
                     <TextTraits font="SansSerif"  size="9"  name="Legend"  style="plain"  color="#000000"  background="#00ffffff"  just="left" />
                     <WindowPosition x="620"  y="23"  width="390"  height="622"  displayed="1"  panelState="---" />
                   </GraphEnvironment>
                 </Graph>
                 <Gate gating:id="ID137092749"  gating:parent_id="ID1803639991" >
                   <gating:RectangleGate eventsInside="1"  annoOffsetX="0"  annoOffsetY="0"  tint="#000000"  isTinted="0"  lineWeight="Normal"  userDefined="1"  percentX="0"  percentY="0" >
                     <gating:dimension gating:max="206772.08638377965" >
                       <data-type:fcs-dimension data-type:name="Comp-FL1-H" />
                     </gating:dimension>
                     <gating:dimension gating:min="88800.86831255374" >
                       <data-type:fcs-dimension data-type:name="Comp-FL10-H" />
                     </gating:dimension>
                   </gating:RectangleGate>
                 </Gate>
               </Population>
               <Population name="Q2: FITC-H+ , PE-H+"  annotation=""  owningGroup="All Samples"  expanded="1"  sortPriority="10"  count="1629" >
                 <Graph smoothing="0"  backColor="#ffffff"  foreColor="#000000"  heatMapStatParameter="Comp-FL1-H"  type="Pseudocolor"  fast="1" >
                   <Axis dimension="x"  name="Comp-FL1-H"  label=""  auto="auto" />
                   <Axis dimension="y"  name="Comp-FL10-H"  label=""  auto="auto" />
                   <GraphSettings level="5%"  smoothingHighResolution="1"  contourHighResolution="1"  histogramSmoothingCount="0"  graphResolution="256"  showOutliers="0"  drawLargeDots="0"  dotsToDraw="8000"  tint="le.chartfill.tinted.40"  lineWeight="le.lineweight.normal"  lineStyle="le.linestyle.solid" />
                   <GraphEnvironment showGrid="0"  showAxes="tnlTNL"  showGates="1"  showFreqOnPlots="1"  showGateNameOnPlots="1"  showMedians="0"  showUncomped="0"  addEventParam="0"  lastYAxisName="" >
                     <TextTraits font="SansSerif"  size="11"  name="Labels"  style="plain"  color="#000000"  background="#00ffffff"  just="left" />
                     <TextTraits font="SansSerif"  size="11"  name="LayoutGates"  style="plain"  color="#000000"  background="#00ffffff"  just="left" />
                     <TextTraits font="SansSerif"  size="9"  name="Numbers"  style="plain"  color="#000000"  background="#00ffffff"  just="left" />
                     <TextTraits font="SansSerif"  size="9"  name="Legend"  style="plain"  color="#000000"  background="#00ffffff"  just="left" />
                     <WindowPosition x="620"  y="23"  width="390"  height="622"  displayed="1"  panelState="---" />
                   </GraphEnvironment>
                 </Graph>
                 <Gate gating:id="ID304362325"  gating:parent_id="ID1803639991" >
                   <gating:RectangleGate eventsInside="1"  annoOffsetX="0"  annoOffsetY="0"  tint="#000000"  isTinted="0"  lineWeight="Normal"  userDefined="1"  percentX="0"  percentY="0" >
                     <gating:dimension gating:min="206772.08638377965" >
                       <data-type:fcs-dimension data-type:name="Comp-FL1-H" />
                     </gating:dimension>
                     <gating:dimension gating:min="88800.86831255374" >
                       <data-type:fcs-dimension data-type:name="Comp-FL10-H" />
                     </gating:dimension>
                   </gating:RectangleGate>
                 </Gate>
               </Population>
               <Population name="Q3: FITC-H+ , PE-H-"  annotation=""  owningGroup="All Samples"  expanded="1"  sortPriority="10"  count="1152" >
                 <Graph smoothing="0"  backColor="#ffffff"  foreColor="#000000"  heatMapStatParameter="Comp-FL1-H"  type="Pseudocolor"  fast="1" >
                   <Axis dimension="x"  name="Comp-FL1-H"  label=""  auto="auto" />
                   <Axis dimension="y"  name="Comp-FL10-H"  label=""  auto="auto" />
                   <GraphSettings level="5%"  smoothingHighResolution="1"  contourHighResolution="1"  histogramSmoothingCount="0"  graphResolution="256"  showOutliers="0"  drawLargeDots="0"  dotsToDraw="8000"  tint="le.chartfill.tinted.40"  lineWeight="le.lineweight.normal"  lineStyle="le.linestyle.solid" />
                   <GraphEnvironment showGrid="0"  showAxes="tnlTNL"  showGates="1"  showFreqOnPlots="1"  showGateNameOnPlots="1"  showMedians="0"  showUncomped="0"  addEventParam="0"  lastYAxisName="" >
                     <TextTraits font="SansSerif"  size="11"  name="Labels"  style="plain"  color="#000000"  background="#00ffffff"  just="left" />
                     <TextTraits font="SansSerif"  size="11"  name="LayoutGates"  style="plain"  color="#000000"  background="#00ffffff"  just="left" />
                     <TextTraits font="SansSerif"  size="9"  name="Numbers"  style="plain"  color="#000000"  background="#00ffffff"  just="left" />
                     <TextTraits font="SansSerif"  size="9"  name="Legend"  style="plain"  color="#000000"  background="#00ffffff"  just="left" />
                     <WindowPosition x="620"  y="23"  width="390"  height="622"  displayed="1"  panelState="---" />
                   </GraphEnvironment>
                 </Graph>
                 <Gate gating:id="ID887579760"  gating:parent_id="ID1803639991" >
                   <gating:RectangleGate eventsInside="1"  annoOffsetX="0"  annoOffsetY="0"  tint="#000000"  isTinted="0"  lineWeight="Normal"  userDefined="1"  percentX="0"  percentY="0" >
                     <gating:dimension gating:min="206772.08638377965" >
                       <data-type:fcs-dimension data-type:name="Comp-FL1-H" />
                     </gating:dimension>
                     <gating:dimension gating:max="88800.86831255374" >
                       <data-type:fcs-dimension data-type:name="Comp-FL10-H" />
                     </gating:dimension>
                   </gating:RectangleGate>
                 </Gate>
               </Population>
               <Population name="Q4: FITC-H- , PE-H-"  annotation=""  owningGroup="All Samples"  expanded="1"  sortPriority="10"  count="7172" >
                 <Graph smoothing="0"  backColor="#ffffff"  foreColor="#000000"  heatMapStatParameter="Comp-FL1-H"  type="Pseudocolor"  fast="1" >
                   <Axis dimension="x"  name="Comp-FL1-H"  label=""  auto="auto" />
                   <Axis dimension="y"  name="Comp-FL10-H"  label=""  auto="auto" />
                   <GraphSettings level="5%"  smoothingHighResolution="1"  contourHighResolution="1"  histogramSmoothingCount="0"  graphResolution="256"  showOutliers="0"  drawLargeDots="0"  dotsToDraw="8000"  tint="le.chartfill.tinted.40"  lineWeight="le.lineweight.normal"  lineStyle="le.linestyle.solid" />
                   <GraphEnvironment showGrid="0"  showAxes="tnlTNL"  showGates="1"  showFreqOnPlots="1"  showGateNameOnPlots="1"  showMedians="0"  showUncomped="0"  addEventParam="0"  lastYAxisName="" >
                     <TextTraits font="SansSerif"  size="11"  name="Labels"  style="plain"  color="#000000"  background="#00ffffff"  just="left" />
                     <TextTraits font="SansSerif"  size="11"  name="LayoutGates"  style="plain"  color="#000000"  background="#00ffffff"  just="left" />
                     <TextTraits font="SansSerif"  size="9"  name="Numbers"  style="plain"  color="#000000"  background="#00ffffff"  just="left" />
                     <TextTraits font="SansSerif"  size="9"  name="Legend"  style="plain"  color="#000000"  background="#00ffffff"  just="left" />
                     <WindowPosition x="620"  y="23"  width="390"  height="622"  displayed="1"  panelState="---" />
                   </GraphEnvironment>
                 </Graph>
                 <Gate gating:id="ID1440932543"  gating:parent_id="ID1803639991" >
                   <gating:RectangleGate eventsInside="1"  annoOffsetX="0"  annoOffsetY="0"  tint="#000000"  isTinted="0"  lineWeight="Normal"  userDefined="1"  percentX="0"  percentY="0" >
                     <gating:dimension gating:max="206772.08638377965" >
                       <data-type:fcs-dimension data-type:name="Comp-FL1-H" />
                     </gating:dimension>
                     <gating:dimension gating:max="88800.86831255374" >
                       <data-type:fcs-dimension data-type:name="Comp-FL10-H" />
                     </gating:dimension>
                   </gating:RectangleGate>
                 </Gate>
               </Population>
             </Subpopulations>
           </Population>
         </Subpopulations>
       </SampleNode>
     </Sample>
   </SampleList>
   <TableEditor title="FlowJo Tables: sw780 apoptosis .wsp"  current="Table" >
     <Table name="Table"  outputFile="file:/Users/wangyan/Table"  color="#00ffffff"  isBatch="0"  quickclose="0"  destination="toDisplay"  outputFormat="fj.document.type.table" >
       <PrintLayout flipPattern0="0"  rows="1"  columns="1"  padding="36"  header="&lt;html&gt;&lt;table width=&quot;100%&quot;&gt;&lt;tr&gt;&lt;td align=&quot;left&quot; valign=&quot;top&quot;&gt;&lt;IMG SRC=&quot;http://www.flowjo.com/home/images/logotypethin.png&quot;&gt;&lt;/IMG&gt;&lt;br/&gt;Tree Star, Inc.&lt;/td&gt;&lt;td align=&quot;right&quot; valign=&quot;top&quot;&gt;Page &lt;PageNumber/&gt;&lt;/td&gt;&lt;/tr&gt;&lt;/table&gt;&lt;/html&gt;"  footer="&lt;html&gt;&lt;table width=&quot;100%&quot;&gt;&lt;tr&gt;&lt;td align=&quot;left&quot;  valign=&quot;bottom&quot;&gt;March 10, 2017&lt;/td&gt;&lt;td align=&quot;right&quot; valign=&quot;bottom&quot;&gt;FlowJo v.10.0.7r2&lt;/td&gt;&lt;/tr&gt;&lt;/table&gt;&lt;/html&gt;"  headerActive="0"  footerActive="0"  scalingMode="fj.print.scale.width.fitsinglepage"  scaling="2.0022172949"  orientation="0"  width="595.2744"  height="841.8888"  imageableX="72"  imageableY="72"  imageableWidth="451.2744"  imageableHeight="697.8888" />
       <PageSection sectionName="header" >&lt;table width=&quot;100%&quot;&gt;&lt;tr&gt;&lt;td align=&quot;left&quot; valign=&quot;top&quot;&gt;&amp;NBSP&amp;NBSP&amp;NBSP&amp;NBSP&lt;IMG SRC=&quot;file:/Users/wangyan/Desktop/FlowJo.app/Contents/Resources/Java/images/fj_icon.png&quot;&gt;&lt;/IMG&gt;&lt;br/&gt;FlowJo, LLC&lt;/td&gt;&lt;td align=&quot;right&quot; valign=&quot;top&quot;&gt;Page &lt;PageNumber/&gt;&lt;/td&gt;&lt;/tr&gt;&lt;/table&gt;</PageSection>
       <PageSection sectionName="footer" >&lt;table width=&quot;100%&quot;&gt;&lt;tr&gt;&lt;td align=&quot;left&quot;  valign=&quot;bottom&quot;&gt;&lt;LongDate/&gt;&lt;/td&gt;&lt;td align=&quot;right&quot; valign=&quot;bottom&quot;&gt;&lt;Version/&gt;&lt;/td&gt;&lt;/tr&gt;&lt;/table&gt;</PageSection>
       <Iteration iterationType="SAMPLE"  iterationValue=""  iterationKeyword=""  discriminator=""  panelSize="1"  groupName="workspaceSelection" />
     </Table>
   </TableEditor>
   <LayoutEditor title="FlowJo Layouts: sw780 apoptosis .wsp"  current="Layout-2"  showGrid="0"  showPageBreaks="0"  showGuides="0"  showDebugOutput="0" >
     <Layout name="Layout-2"  outputFile="file:/Users/wangyan/Layout-2"  color="#00ffffff"  isBatch="0"  showGrid="0"  showRulers="1"  showDebugOutput="0"  showGuides="0"  showPageBreaks="1"  scale="0.25" >
       <PrintLayout flipPattern0="0"  rows="1"  columns="1"  padding="36"  header="&lt;html&gt;&lt;table width=&quot;100%&quot;&gt;&lt;tr&gt;&lt;td align=&quot;left&quot; valign=&quot;top&quot;&gt;&lt;IMG SRC=&quot;http://www.flowjo.com/home/images/logotypethin.png&quot;&gt;&lt;/IMG&gt;&lt;br/&gt;Tree Star, Inc.&lt;/td&gt;&lt;td align=&quot;right&quot; valign=&quot;top&quot;&gt;Page &lt;PageNumber/&gt;&lt;/td&gt;&lt;/tr&gt;&lt;/table&gt;&lt;/html&gt;"  footer="&lt;html&gt;&lt;table width=&quot;100%&quot;&gt;&lt;tr&gt;&lt;td align=&quot;left&quot;  valign=&quot;bottom&quot;&gt;March 10, 2017&lt;/td&gt;&lt;td align=&quot;right&quot; valign=&quot;bottom&quot;&gt;FlowJo v.10.0.7r2&lt;/td&gt;&lt;/tr&gt;&lt;/table&gt;&lt;/html&gt;"  headerActive="0"  footerActive="0"  scalingMode="fj.print.scale.width.fitsinglepage"  scaling="2.5543237251"  orientation="1"  width="595.2744"  height="841.8888"  imageableX="72"  imageableY="72"  imageableWidth="451.2744"  imageableHeight="697.8888" />
       <PageSection sectionName="header" >&lt;table width=&quot;100%&quot;&gt;&lt;tr&gt;&lt;td align=&quot;left&quot; valign=&quot;top&quot;&gt;&amp;NBSP&amp;NBSP&amp;NBSP&amp;NBSP&lt;IMG SRC=&quot;file:/Users/wangyan/Desktop/FlowJo.app/Contents/Resources/Java/images/fj_icon.png&quot;&gt;&lt;/IMG&gt;&lt;br/&gt;FlowJo, LLC&lt;/td&gt;&lt;td align=&quot;right&quot; valign=&quot;top&quot;&gt;Page &lt;PageNumber/&gt;&lt;/td&gt;&lt;/tr&gt;&lt;/table&gt;</PageSection>
       <PageSection sectionName="footer" >&lt;table width=&quot;100%&quot;&gt;&lt;tr&gt;&lt;td align=&quot;left&quot;  valign=&quot;bottom&quot;&gt;&lt;LongDate/&gt;&lt;/td&gt;&lt;td align=&quot;right&quot; valign=&quot;bottom&quot;&gt;&lt;Version/&gt;&lt;/td&gt;&lt;/tr&gt;&lt;/table&gt;</PageSection>
       <Iteration iterationType="OFF"  iterationValue="7"  iterationKeyword=""  discriminator=""  panelSize="1"  groupName="All Samples" />
       <FigList>
         <ChartData x="649"  y="193"  width="0"  height="0"  lineWeight="Hairline"  fill="#ffffff"  stroke="#000000"  lineStyle="Solid"  gradientColor="#808080"  gradientStyle="le.gradientstyle.none"  enabled="1"  xScale="1"  yScale="1"  aspectRatioLock="0"  alpha="1"  figID="com.treestar.flowjo.charting.FigChartBox@363c4cb9#1647844434068"  rotation="0"  lock="0"  sizeLock="0"  contentLock="0"  wantsDrops="0"  dependents="1"  showSampleName="1"  showFullPath="1"  showFreq="0"  showCount="1"  showPopulationName="1"  showGraphTitle="0"  showMedians="0"  useShortName="1"  showKeyword="0"  keyword=""  showStatistic="0"  statistic=""  offsetHistograms="0"  offsetX="0"  offsetY="0"  flipH="0"  flipV="0"  showAdjunctHistograms="0"  scaleH="1"  scaleV="1"  panelIndex="-1"  z="0" >
           <Graph smoothing="0"  backColor="#ffffff"  foreColor="#000000"  type="Pseudocolor"  fast="1" >
             <Axis dimension="x"  name="FSC-H"  label=""  auto="auto" />
             <Axis dimension="y"  name="SSC-H"  label=""  auto="auto" />
             <GraphSettings level="5%"  smoothingHighResolution="1"  contourHighResolution="1"  histogramSmoothingCount="0"  graphResolution="256"  showOutliers="0"  drawLargeDots="0"  dotsToDraw="8000"  tint="le.chartfill.tinted.40"  lineWeight="le.lineweight.normal"  lineStyle="le.linestyle.solid" />
             <GraphEnvironment showGrid="0"  showAxes="tnlTNL"  showGates="1"  showFreqOnPlots="1"  showGateNameOnPlots="1"  showMedians="0"  showUncomped="0"  addEventParam="0"  lastYAxisName="" >
               <TextTraits font="SansSerif"  size="11"  name="Labels"  style="plain"  color="#000000"  background="#00ffffff"  just="left" />
               <TextTraits font="SansSerif"  size="11"  name="LayoutGates"  style="plain"  color="#000000"  background="#00ffffff"  just="left" />
               <TextTraits font="SansSerif"  size="9"  name="Numbers"  style="plain"  color="#000000"  background="#00ffffff"  just="left" />
               <TextTraits font="SansSerif"  size="9"  name="Legend"  style="plain"  color="#000000"  background="#00ffffff"  just="left" />
               <WindowPosition x="0"  y="0"  width="0"  height="0"  displayed="0"  panelState="" />
             </GraphEnvironment>
           </Graph>
           <Annotation lineWeight="NoLine"  fill="#00ffffff"  stroke="#808080"  lineStyle="Solid"  gradientColor="#808080"  gradientStyle="le.gradientstyle.none"  enabled="1"  xScale="1"  yScale="1"  aspectRatioLock="0"  alpha="1"  figID="com.treestar.flowjo.charting.FigChartAnnotation@5e467571#1647844434068"  rotation="0"  lock="0"  sizeLock="0"  contentLock="0"  wantsDrops="0"  autoFitContents="0"  autoMinimumSize="1"  padding="5,5,5,5" >
             <Content>&amp;lt;font face=&amp;quot;SansSerif&amp;quot; color=&amp;quot;#000000&amp;quot; style=&amp;quot;font-size:11pt;&amp;quot;&amp;gt;&amp;#xA;&amp;lt;/font&amp;gt;&amp;#xA;    &amp;lt;p style=&amp;quot;margin-top:0; text-align:left;&amp;quot;&amp;gt;&amp;#xA;      &amp;lt;font face=&amp;quot;SansSerif&amp;quot; color=&amp;quot;#000000&amp;quot; style=&amp;quot;font-size:11pt;&amp;quot;&amp;gt;&amp;lt;input type=&amp;quot;fjml&amp;quot; value=&amp;quot;%3CAnno+name%3D%22fj.anno.samplename%22+%2F%3E&amp;quot; style=&amp;quot;font-family:SansSerif; color:#000000; font-weight:normal; font-style:;&amp;quot;&amp;gt;&amp;#xA;      &amp;#xA;&amp;lt;/font&amp;gt;    &amp;lt;/p&amp;gt;&amp;#xA;    &amp;lt;p style=&amp;quot;margin-top:0; text-align:left;&amp;quot;&amp;gt;&amp;#xA;      &amp;lt;font face=&amp;quot;SansSerif&amp;quot; color=&amp;quot;#000000&amp;quot; style=&amp;quot;font-size:11pt;&amp;quot;&amp;gt;&amp;lt;input type=&amp;quot;fjml&amp;quot; value=&amp;quot;%3CAnno+name%3D%22fj.anno.popname%22+%2F%3E&amp;quot; style=&amp;quot;font-family:SansSerif; color:#000000; font-weight:normal; font-style:;&amp;quot;&amp;gt;&amp;#xA;      &amp;#xA;&amp;lt;/font&amp;gt;    &amp;lt;/p&amp;gt;&amp;#xA;    &amp;lt;p style=&amp;quot;margin-top:0; text-align:left;&amp;quot;&amp;gt;&amp;#xA;      &amp;lt;font face=&amp;quot;SansSerif&amp;quot; color=&amp;quot;#000000&amp;quot; style=&amp;quot;font-size:11pt;&amp;quot;&amp;gt;&amp;lt;input type=&amp;quot;fjml&amp;quot; value=&amp;quot;%3CStatistic+name%3D%22Count%22++id%3D%22%22++ancestor%3D%22%22+%2F%3E&amp;quot; style=&amp;quot;font-family:SansSerif; color:#000000; font-weight:normal; font-style:;&amp;quot;&amp;gt;&amp;#xA;&amp;lt;/font&amp;gt;    &amp;lt;/p&amp;gt;&amp;#xA;</Content>
             <WindowPosition x="0"  y="340"  width="156"  height="52"  displayed="1"  panelState="" />
           </Annotation>
           <Legend lineWeight="Hairline"  fill="#ffffff"  stroke="#000000"  lineStyle="Solid"  gradientColor="#808080"  gradientStyle="le.gradientstyle.none"  enabled="1"  xScale="1"  yScale="1"  aspectRatioLock="0"  alpha="1"  figID="com.treestar.flowjo.charting.legend.FigLegend@4e48ebd#1647844434068"  rotation="0"  lock="0"  sizeLock="0"  contentLock="0"  wantsDrops="0"  rows="3"  columns="4"  drawGrid="1"  autoFitContents="0"  showHeader="1" >
             <RowSizes>
               <Size index="0"  value="15" />
               <Size index="1"  value="15" />
               <Size index="2"  value="15" />
             </RowSizes>
             <ColSizes>
               <Size index="0"  value="15" />
               <Size index="1"  value="15" />
               <Size index="2"  value="15" />
               <Size index="3"  value="15" />
             </ColSizes>
             <WindowPosition x="280"  y="0"  width="60"  height="45"  displayed="0"  panelState="" />
             <Columns>
               <Anno name="fj.anno.samplename" />
               <Anno name="fj.anno.popname" />
               <Statistic name="Count"  id=""  ancestor="" />
             </Columns>
           </Legend>
           <Ancestry lineWeight="Hairline"  fill="#ffffff"  stroke="#000000"  lineStyle="Solid"  gradientColor="#808080"  gradientStyle="le.gradientstyle.none"  enabled="1"  xScale="1"  yScale="1"  aspectRatioLock="0"  alpha="1"  figID="com.treestar.flowjo.charting.FigChartRow@1c9fc10f#1647844434068"  rotation="0"  lock="0"  sizeLock="0"  contentLock="0"  wantsDrops="0"  backgating="0"  horizontal="0"  backgatingLargeDots="0"  backgatingContours="0" >
             <WindowPosition x="0"  y="0"  width="0"  height="1"  displayed="0"  panelState="" />
           </Ancestry>
           <Multigraph lineWeight="NoLine"  fill="#00ffffff"  stroke="#000000"  lineStyle="Solid"  gradientColor="#808080"  gradientStyle="le.gradientstyle.none"  enabled="1"  xScale="1"  yScale="1"  aspectRatioLock="1"  alpha="1"  figID="com.treestar.flowjo.charting.FigChartGrid@26e8727a#1647844434068"  rotation="0"  lock="0"  sizeLock="0"  contentLock="0"  wantsDrops="0"  annoOffsetX="0"  annoOffsetY="0"  type="NONE"  rows="0"  columns="0" >
             <WindowPosition x="0"  y="0"  width="0"  height="1"  displayed="0"  panelState="" />
             <Parameters/>
           </Multigraph>
           <PopModelList>
             <DataLayer path=""  panelValue="1"  discriminatorValue=""  sampleGMID="1"  sampleID="10" >
               <LegendSpec color="#000000"  text=""  chartFill="le.chartfill.tinted.40"  lineWeight="Normal"  lineStyle="Solid"  control="0" />
             </DataLayer>
           </PopModelList>
           <WindowPosition x="649"  y="193"  width="256"  height="256"  displayed="1"  panelState="" />
         </ChartData>
         <ChartData x="659"  y="617"  width="0"  height="0"  lineWeight="Hairline"  fill="#ffffff"  stroke="#000000"  lineStyle="Solid"  gradientColor="#808080"  gradientStyle="le.gradientstyle.none"  enabled="1"  xScale="1"  yScale="1"  aspectRatioLock="0"  alpha="1"  figID="com.treestar.flowjo.charting.FigChartBox@15347685#1647844434068"  rotation="0"  lock="0"  sizeLock="0"  contentLock="0"  wantsDrops="0"  dependents="1"  showSampleName="1"  showFullPath="1"  showFreq="0"  showCount="1"  showPopulationName="1"  showGraphTitle="0"  showMedians="0"  useShortName="1"  showKeyword="0"  keyword=""  showStatistic="0"  statistic=""  offsetHistograms="0"  offsetX="0"  offsetY="0"  flipH="0"  flipV="0"  showAdjunctHistograms="0"  scaleH="1"  scaleV="1"  panelIndex="-1"  z="9" >
           <Graph smoothing="0"  backColor="#ffffff"  foreColor="#000000"  heatMapStatParameter="Comp-FL1-H"  type="Pseudocolor"  fast="1" >
             <Axis dimension="x"  name="Comp-FL1-H"  label=""  auto="auto" />
             <Axis dimension="y"  name="Comp-FL10-H"  label=""  auto="auto" />
             <GraphSettings level="5%"  smoothingHighResolution="1"  contourHighResolution="1"  histogramSmoothingCount="0"  graphResolution="256"  showOutliers="0"  drawLargeDots="0"  dotsToDraw="8000"  tint="le.chartfill.tinted.40"  lineWeight="le.lineweight.normal"  lineStyle="le.linestyle.solid" />
             <GraphEnvironment showGrid="0"  showAxes="tnlTNL"  showGates="1"  showFreqOnPlots="1"  showGateNameOnPlots="1"  showMedians="0"  showUncomped="0"  addEventParam="0"  lastYAxisName="" >
               <TextTraits font="SansSerif"  size="11"  name="Labels"  style="plain"  color="#000000"  background="#00ffffff"  just="left" />
               <TextTraits font="SansSerif"  size="11"  name="LayoutGates"  style="plain"  color="#000000"  background="#00ffffff"  just="left" />
               <TextTraits font="SansSerif"  size="9"  name="Numbers"  style="plain"  color="#000000"  background="#00ffffff"  just="left" />
               <TextTraits font="SansSerif"  size="9"  name="Legend"  style="plain"  color="#000000"  background="#00ffffff"  just="left" />
               <WindowPosition x="620"  y="23"  width="390"  height="622"  displayed="1"  panelState="---" />
             </GraphEnvironment>
           </Graph>
           <Annotation lineWeight="NoLine"  fill="#00ffffff"  stroke="#808080"  lineStyle="Solid"  gradientColor="#808080"  gradientStyle="le.gradientstyle.none"  enabled="1"  xScale="1"  yScale="1"  aspectRatioLock="0"  alpha="1"  figID="com.treestar.flowjo.charting.FigChartAnnotation@32436f18#1647844434069"  rotation="0"  lock="0"  sizeLock="0"  contentLock="0"  wantsDrops="0"  autoFitContents="0"  autoMinimumSize="1"  padding="5,5,5,5" >
             <Content>&amp;lt;font face=&amp;quot;SansSerif&amp;quot; color=&amp;quot;#000000&amp;quot; style=&amp;quot;font-size:11pt;&amp;quot;&amp;gt;&amp;#xA;&amp;lt;/font&amp;gt;&amp;#xA;    &amp;lt;p style=&amp;quot;margin-top:0; text-align:left;&amp;quot;&amp;gt;&amp;#xA;      &amp;lt;font face=&amp;quot;SansSerif&amp;quot; color=&amp;quot;#000000&amp;quot; style=&amp;quot;font-size:11pt;&amp;quot;&amp;gt;&amp;lt;input type=&amp;quot;fjml&amp;quot; value=&amp;quot;%3CAnno+name%3D%22fj.anno.samplename%22+%2F%3E&amp;quot; style=&amp;quot;font-family:SansSerif; color:#000000; font-weight:normal; font-style:;&amp;quot;&amp;gt;&amp;#xA;      &amp;#xA;&amp;lt;/font&amp;gt;    &amp;lt;/p&amp;gt;&amp;#xA;    &amp;lt;p style=&amp;quot;margin-top:0; text-align:left;&amp;quot;&amp;gt;&amp;#xA;      &amp;lt;font face=&amp;quot;SansSerif&amp;quot; color=&amp;quot;#000000&amp;quot; style=&amp;quot;font-size:11pt;&amp;quot;&amp;gt;&amp;lt;input type=&amp;quot;fjml&amp;quot; value=&amp;quot;%3CAnno+name%3D%22fj.anno.popname%22+%2F%3E&amp;quot; style=&amp;quot;font-family:SansSerif; color:#000000; font-weight:normal; font-style:;&amp;quot;&amp;gt;&amp;#xA;      &amp;#xA;&amp;lt;/font&amp;gt;    &amp;lt;/p&amp;gt;&amp;#xA;    &amp;lt;p style=&amp;quot;margin-top:0; text-align:left;&amp;quot;&amp;gt;&amp;#xA;      &amp;lt;font face=&amp;quot;SansSerif&amp;quot; color=&amp;quot;#000000&amp;quot; style=&amp;quot;font-size:11pt;&amp;quot;&amp;gt;&amp;lt;input type=&amp;quot;fjml&amp;quot; value=&amp;quot;%3CStatistic+name%3D%22Count%22++id%3D%22%22++ancestor%3D%22%22+%2F%3E&amp;quot; style=&amp;quot;font-family:SansSerif; color:#000000; font-weight:normal; font-style:;&amp;quot;&amp;gt;&amp;#xA;&amp;lt;/font&amp;gt;    &amp;lt;/p&amp;gt;&amp;#xA;</Content>
             <WindowPosition x="0"  y="340"  width="156"  height="52"  displayed="1"  panelState="" />
           </Annotation>
           <Legend lineWeight="Hairline"  fill="#ffffff"  stroke="#000000"  lineStyle="Solid"  gradientColor="#808080"  gradientStyle="le.gradientstyle.none"  enabled="1"  xScale="1"  yScale="1"  aspectRatioLock="0"  alpha="1"  figID="com.treestar.flowjo.charting.legend.FigLegend@11f3ce3#1647844434069"  rotation="0"  lock="0"  sizeLock="0"  contentLock="0"  wantsDrops="0"  rows="3"  columns="4"  drawGrid="1"  autoFitContents="0"  showHeader="1" >
             <RowSizes>
               <Size index="0"  value="15" />
               <Size index="1"  value="15" />
               <Size index="2"  value="15" />
             </RowSizes>
             <ColSizes>
               <Size index="0"  value="15" />
               <Size index="1"  value="15" />
               <Size index="2"  value="15" />
               <Size index="3"  value="15" />
             </ColSizes>
             <WindowPosition x="280"  y="0"  width="60"  height="45"  displayed="0"  panelState="" />
             <Columns>
               <Anno name="fj.anno.samplename" />
               <Anno name="fj.anno.popname" />
               <Statistic name="Count"  id=""  ancestor="" />
             </Columns>
           </Legend>
           <Ancestry lineWeight="Hairline"  fill="#ffffff"  stroke="#000000"  lineStyle="Solid"  gradientColor="#808080"  gradientStyle="le.gradientstyle.none"  enabled="1"  xScale="1"  yScale="1"  aspectRatioLock="0"  alpha="1"  figID="com.treestar.flowjo.charting.FigChartRow@177cddec#1647844434068"  rotation="0"  lock="0"  sizeLock="0"  contentLock="0"  wantsDrops="0"  backgating="0"  horizontal="0"  backgatingLargeDots="0"  backgatingContours="0" >
             <WindowPosition x="0"  y="0"  width="0"  height="1"  displayed="0"  panelState="" />
           </Ancestry>
           <Multigraph lineWeight="NoLine"  fill="#00ffffff"  stroke="#000000"  lineStyle="Solid"  gradientColor="#808080"  gradientStyle="le.gradientstyle.none"  enabled="1"  xScale="1"  yScale="1"  aspectRatioLock="1"  alpha="1"  figID="com.treestar.flowjo.charting.FigChartGrid@7a7ccf8f#1647844434068"  rotation="0"  lock="0"  sizeLock="0"  contentLock="0"  wantsDrops="0"  annoOffsetX="0"  annoOffsetY="0"  type="NONE"  rows="0"  columns="0" >
             <WindowPosition x="0"  y="0"  width="0"  height="1"  displayed="0"  panelState="" />
             <Parameters/>
           </Multigraph>
           <PopModelList>
             <DataLayer path="P1"  panelValue="1"  discriminatorValue=""  sampleGMID="1"  sampleID="10" >
               <LegendSpec color="#000000"  text=""  chartFill="le.chartfill.tinted.40"  lineWeight="Normal"  lineStyle="Solid"  control="0" />
             </DataLayer>
           </PopModelList>
           <WindowPosition x="659"  y="617"  width="256"  height="256"  displayed="1"  panelState="" />
         </ChartData>
         <ChartData x="272"  y="192"  width="0"  height="0"  lineWeight="Hairline"  fill="#ffffff"  stroke="#000000"  lineStyle="Solid"  gradientColor="#808080"  gradientStyle="le.gradientstyle.none"  enabled="1"  xScale="1"  yScale="1"  aspectRatioLock="0"  alpha="1"  figID="com.treestar.flowjo.charting.FigChartBox@b779c93#1647844474406"  rotation="0"  lock="0"  sizeLock="0"  contentLock="0"  wantsDrops="0"  dependents="1"  showSampleName="1"  showFullPath="1"  showFreq="0"  showCount="1"  showPopulationName="1"  showGraphTitle="0"  showMedians="0"  useShortName="1"  showKeyword="0"  keyword=""  showStatistic="0"  statistic=""  offsetHistograms="0"  offsetX="0"  offsetY="0"  flipH="0"  flipV="0"  showAdjunctHistograms="0"  scaleH="1"  scaleV="1"  panelIndex="-1"  z="18" >
           <Graph smoothing="0"  backColor="#ffffff"  foreColor="#000000"  heatMapStatParameter="Comp-FL1-H"  type="Pseudocolor"  fast="1" >
             <Axis dimension="x"  name="FSC-H"  label=""  auto="auto" />
             <Axis dimension="y"  name="SSC-H"  label=""  auto="auto" />
             <GraphSettings level="5%"  smoothingHighResolution="1"  contourHighResolution="1"  histogramSmoothingCount="0"  graphResolution="256"  showOutliers="0"  drawLargeDots="0"  dotsToDraw="8000"  tint="le.chartfill.tinted.40"  lineWeight="le.lineweight.normal"  lineStyle="le.linestyle.solid" />
             <GraphEnvironment showGrid="0"  showAxes="tnlTNL"  showGates="1"  showFreqOnPlots="1"  showGateNameOnPlots="1"  showMedians="0"  showUncomped="0"  addEventParam="0"  lastYAxisName="" >
               <TextTraits font="SansSerif"  size="11"  name="Labels"  style="plain"  color="#000000"  background="#00ffffff"  just="left" />
               <TextTraits font="SansSerif"  size="11"  name="LayoutGates"  style="plain"  color="#000000"  background="#00ffffff"  just="left" />
               <TextTraits font="SansSerif"  size="9"  name="Numbers"  style="plain"  color="#000000"  background="#00ffffff"  just="left" />
               <TextTraits font="SansSerif"  size="9"  name="Legend"  style="plain"  color="#000000"  background="#00ffffff"  just="left" />
               <WindowPosition x="620"  y="23"  width="390"  height="622"  displayed="0"  panelState="---" />
             </GraphEnvironment>
           </Graph>
           <Annotation lineWeight="NoLine"  fill="#00ffffff"  stroke="#808080"  lineStyle="Solid"  gradientColor="#808080"  gradientStyle="le.gradientstyle.none"  enabled="1"  xScale="1"  yScale="1"  aspectRatioLock="0"  alpha="1"  figID="com.treestar.flowjo.charting.FigChartAnnotation@58b5bf51#1647844474407"  rotation="0"  lock="0"  sizeLock="0"  contentLock="0"  wantsDrops="0"  autoFitContents="0"  autoMinimumSize="1"  padding="5,5,5,5" >
             <Content>&amp;lt;font face=&amp;quot;SansSerif&amp;quot; color=&amp;quot;#000000&amp;quot; style=&amp;quot;font-size:11pt;&amp;quot;&amp;gt;&amp;#xA;&amp;lt;/font&amp;gt;&amp;#xA;    &amp;lt;p style=&amp;quot;margin-top:0; text-align:left;&amp;quot;&amp;gt;&amp;#xA;      &amp;lt;font face=&amp;quot;SansSerif&amp;quot; color=&amp;quot;#000000&amp;quot; style=&amp;quot;font-size:11pt;&amp;quot;&amp;gt;&amp;lt;input type=&amp;quot;fjml&amp;quot; value=&amp;quot;%3CAnno+name%3D%22fj.anno.samplename%22+%2F%3E&amp;quot; style=&amp;quot;font-family:SansSerif; color:#000000; font-weight:normal; font-style:;&amp;quot;&amp;gt;&amp;#xA;      &amp;#xA;&amp;lt;/font&amp;gt;    &amp;lt;/p&amp;gt;&amp;#xA;    &amp;lt;p style=&amp;quot;margin-top:0; text-align:left;&amp;quot;&amp;gt;&amp;#xA;      &amp;lt;font face=&amp;quot;SansSerif&amp;quot; color=&amp;quot;#000000&amp;quot; style=&amp;quot;font-size:11pt;&amp;quot;&amp;gt;&amp;lt;input type=&amp;quot;fjml&amp;quot; value=&amp;quot;%3CAnno+name%3D%22fj.anno.popname%22+%2F%3E&amp;quot; style=&amp;quot;font-family:SansSerif; color:#000000; font-weight:normal; font-style:;&amp;quot;&amp;gt;&amp;#xA;      &amp;#xA;&amp;lt;/font&amp;gt;    &amp;lt;/p&amp;gt;&amp;#xA;    &amp;lt;p style=&amp;quot;margin-top:0; text-align:left;&amp;quot;&amp;gt;&amp;#xA;      &amp;lt;font face=&amp;quot;SansSerif&amp;quot; color=&amp;quot;#000000&amp;quot; style=&amp;quot;font-size:11pt;&amp;quot;&amp;gt;&amp;lt;input type=&amp;quot;fjml&amp;quot; value=&amp;quot;%3CStatistic+name%3D%22Count%22++id%3D%22%22++ancestor%3D%22%22+%2F%3E&amp;quot; style=&amp;quot;font-family:SansSerif; color:#000000; font-weight:normal; font-style:;&amp;quot;&amp;gt;&amp;#xA;&amp;lt;/font&amp;gt;    &amp;lt;/p&amp;gt;&amp;#xA;</Content>
             <WindowPosition x="0"  y="340"  width="113"  height="52"  displayed="1"  panelState="" />
           </Annotation>
           <Legend lineWeight="Hairline"  fill="#ffffff"  stroke="#000000"  lineStyle="Solid"  gradientColor="#808080"  gradientStyle="le.gradientstyle.none"  enabled="1"  xScale="1"  yScale="1"  aspectRatioLock="0"  alpha="1"  figID="com.treestar.flowjo.charting.legend.FigLegend@2d3185d3#1647844474407"  rotation="0"  lock="0"  sizeLock="0"  contentLock="0"  wantsDrops="0"  rows="3"  columns="4"  drawGrid="1"  autoFitContents="0"  showHeader="1" >
             <RowSizes>
               <Size index="0"  value="15" />
               <Size index="1"  value="15" />
               <Size index="2"  value="15" />
             </RowSizes>
             <ColSizes>
               <Size index="0"  value="15" />
               <Size index="1"  value="15" />
               <Size index="2"  value="15" />
               <Size index="3"  value="15" />
             </ColSizes>
             <WindowPosition x="280"  y="0"  width="60"  height="45"  displayed="0"  panelState="" />
             <Columns>
               <Anno name="fj.anno.samplename" />
               <Anno name="fj.anno.popname" />
               <Statistic name="Count"  id=""  ancestor="" />
             </Columns>
           </Legend>
           <Ancestry lineWeight="Hairline"  fill="#ffffff"  stroke="#000000"  lineStyle="Solid"  gradientColor="#808080"  gradientStyle="le.gradientstyle.none"  enabled="1"  xScale="1"  yScale="1"  aspectRatioLock="0"  alpha="1"  figID="com.treestar.flowjo.charting.FigChartRow@64e3291c#1647844474407"  rotation="0"  lock="0"  sizeLock="0"  contentLock="0"  wantsDrops="0"  backgating="0"  horizontal="0"  backgatingLargeDots="0"  backgatingContours="0" >
             <WindowPosition x="0"  y="0"  width="0"  height="1"  displayed="0"  panelState="" />
           </Ancestry>
           <Multigraph lineWeight="NoLine"  fill="#00ffffff"  stroke="#000000"  lineStyle="Solid"  gradientColor="#808080"  gradientStyle="le.gradientstyle.none"  enabled="1"  xScale="1"  yScale="1"  aspectRatioLock="1"  alpha="1"  figID="com.treestar.flowjo.charting.FigChartGrid@567b6291#1647844474407"  rotation="0"  lock="0"  sizeLock="0"  contentLock="0"  wantsDrops="0"  annoOffsetX="0"  annoOffsetY="0"  type="NONE"  rows="0"  columns="0" >
             <WindowPosition x="0"  y="0"  width="0"  height="1"  displayed="0"  panelState="" />
             <Parameters/>
           </Multigraph>
           <PopModelList>
             <DataLayer path=""  panelValue="1"  discriminatorValue=""  sampleGMID="0"  sampleID="7" >
               <LegendSpec color="#000000"  text=""  chartFill="le.chartfill.tinted.40"  lineWeight="Normal"  lineStyle="Solid"  control="0" />
             </DataLayer>
           </PopModelList>
           <WindowPosition x="272"  y="192"  width="256"  height="256"  displayed="1"  panelState="" />
         </ChartData>
         <ChartData x="282"  y="612"  width="0"  height="0"  lineWeight="Hairline"  fill="#ffffff"  stroke="#000000"  lineStyle="Solid"  gradientColor="#808080"  gradientStyle="le.gradientstyle.none"  enabled="1"  xScale="1"  yScale="1"  aspectRatioLock="0"  alpha="1"  figID="com.treestar.flowjo.charting.FigChartBox@16f59cd9#1647844474407"  rotation="0"  lock="0"  sizeLock="0"  contentLock="0"  wantsDrops="0"  dependents="1"  showSampleName="1"  showFullPath="1"  showFreq="0"  showCount="1"  showPopulationName="1"  showGraphTitle="0"  showMedians="0"  useShortName="1"  showKeyword="0"  keyword=""  showStatistic="0"  statistic=""  offsetHistograms="0"  offsetX="0"  offsetY="0"  flipH="0"  flipV="0"  showAdjunctHistograms="0"  scaleH="1"  scaleV="1"  panelIndex="-1"  z="27" >
           <Graph smoothing="0"  backColor="#ffffff"  foreColor="#000000"  heatMapStatParameter="Comp-FL1-H"  type="Pseudocolor"  fast="1" >
             <Axis dimension="x"  name="Comp-FL1-H"  label=""  auto="auto" />
             <Axis dimension="y"  name="Comp-FL10-H"  label=""  auto="auto" />
             <GraphSettings level="5%"  smoothingHighResolution="1"  contourHighResolution="1"  histogramSmoothingCount="0"  graphResolution="256"  showOutliers="0"  drawLargeDots="0"  dotsToDraw="8000"  tint="le.chartfill.tinted.40"  lineWeight="le.lineweight.normal"  lineStyle="le.linestyle.solid" />
             <GraphEnvironment showGrid="0"  showAxes="tnlTNL"  showGates="1"  showFreqOnPlots="1"  showGateNameOnPlots="1"  showMedians="0"  showUncomped="0"  addEventParam="0"  lastYAxisName="" >
               <TextTraits font="SansSerif"  size="11"  name="Labels"  style="plain"  color="#000000"  background="#00ffffff"  just="left" />
               <TextTraits font="SansSerif"  size="11"  name="LayoutGates"  style="plain"  color="#000000"  background="#00ffffff"  just="left" />
               <TextTraits font="SansSerif"  size="9"  name="Numbers"  style="plain"  color="#000000"  background="#00ffffff"  just="left" />
               <TextTraits font="SansSerif"  size="9"  name="Legend"  style="plain"  color="#000000"  background="#00ffffff"  just="left" />
               <WindowPosition x="620"  y="23"  width="390"  height="622"  displayed="0"  panelState="---" />
             </GraphEnvironment>
           </Graph>
           <Annotation lineWeight="NoLine"  fill="#00ffffff"  stroke="#808080"  lineStyle="Solid"  gradientColor="#808080"  gradientStyle="le.gradientstyle.none"  enabled="1"  xScale="1"  yScale="1"  aspectRatioLock="0"  alpha="1"  figID="com.treestar.flowjo.charting.FigChartAnnotation@2fab7f8d#1647844474407"  rotation="0"  lock="0"  sizeLock="0"  contentLock="0"  wantsDrops="0"  autoFitContents="0"  autoMinimumSize="1"  padding="5,5,5,5" >
             <Content>&amp;lt;font face=&amp;quot;SansSerif&amp;quot; color=&amp;quot;#000000&amp;quot; style=&amp;quot;font-size:11pt;&amp;quot;&amp;gt;&amp;#xA;&amp;lt;/font&amp;gt;&amp;#xA;    &amp;lt;p style=&amp;quot;margin-top:0; text-align:left;&amp;quot;&amp;gt;&amp;#xA;      &amp;lt;font face=&amp;quot;SansSerif&amp;quot; color=&amp;quot;#000000&amp;quot; style=&amp;quot;font-size:11pt;&amp;quot;&amp;gt;&amp;lt;input type=&amp;quot;fjml&amp;quot; value=&amp;quot;%3CAnno+name%3D%22fj.anno.samplename%22+%2F%3E&amp;quot; style=&amp;quot;font-family:SansSerif; color:#000000; font-weight:normal; font-style:;&amp;quot;&amp;gt;&amp;#xA;      &amp;#xA;&amp;lt;/font&amp;gt;    &amp;lt;/p&amp;gt;&amp;#xA;    &amp;lt;p style=&amp;quot;margin-top:0; text-align:left;&amp;quot;&amp;gt;&amp;#xA;      &amp;lt;font face=&amp;quot;SansSerif&amp;quot; color=&amp;quot;#000000&amp;quot; style=&amp;quot;font-size:11pt;&amp;quot;&amp;gt;&amp;lt;input type=&amp;quot;fjml&amp;quot; value=&amp;quot;%3CAnno+name%3D%22fj.anno.popname%22+%2F%3E&amp;quot; style=&amp;quot;font-family:SansSerif; color:#000000; font-weight:normal; font-style:;&amp;quot;&amp;gt;&amp;#xA;      &amp;#xA;&amp;lt;/font&amp;gt;    &amp;lt;/p&amp;gt;&amp;#xA;    &amp;lt;p style=&amp;quot;margin-top:0; text-align:left;&amp;quot;&amp;gt;&amp;#xA;      &amp;lt;font face=&amp;quot;SansSerif&amp;quot; color=&amp;quot;#000000&amp;quot; style=&amp;quot;font-size:11pt;&amp;quot;&amp;gt;&amp;lt;input type=&amp;quot;fjml&amp;quot; value=&amp;quot;%3CStatistic+name%3D%22Count%22++id%3D%22%22++ancestor%3D%22%22+%2F%3E&amp;quot; style=&amp;quot;font-family:SansSerif; color:#000000; font-weight:normal; font-style:;&amp;quot;&amp;gt;&amp;#xA;&amp;lt;/font&amp;gt;    &amp;lt;/p&amp;gt;&amp;#xA;</Content>
             <WindowPosition x="0"  y="340"  width="113"  height="52"  displayed="1"  panelState="" />
           </Annotation>
           <Legend lineWeight="Hairline"  fill="#ffffff"  stroke="#000000"  lineStyle="Solid"  gradientColor="#808080"  gradientStyle="le.gradientstyle.none"  enabled="1"  xScale="1"  yScale="1"  aspectRatioLock="0"  alpha="1"  figID="com.treestar.flowjo.charting.legend.FigLegend@c91e7bb#1647844474407"  rotation="0"  lock="0"  sizeLock="0"  contentLock="0"  wantsDrops="0"  rows="3"  columns="4"  drawGrid="1"  autoFitContents="0"  showHeader="1" >
             <RowSizes>
               <Size index="0"  value="15" />
               <Size index="1"  value="15" />
               <Size index="2"  value="15" />
             </RowSizes>
             <ColSizes>
               <Size index="0"  value="15" />
               <Size index="1"  value="15" />
               <Size index="2"  value="15" />
               <Size index="3"  value="15" />
             </ColSizes>
             <WindowPosition x="280"  y="0"  width="60"  height="45"  displayed="0"  panelState="" />
             <Columns>
               <Anno name="fj.anno.samplename" />
               <Anno name="fj.anno.popname" />
               <Statistic name="Count"  id=""  ancestor="" />
             </Columns>
           </Legend>
           <Ancestry lineWeight="Hairline"  fill="#ffffff"  stroke="#000000"  lineStyle="Solid"  gradientColor="#808080"  gradientStyle="le.gradientstyle.none"  enabled="1"  xScale="1"  yScale="1"  aspectRatioLock="0"  alpha="1"  figID="com.treestar.flowjo.charting.FigChartRow@34d2034f#1647844474407"  rotation="0"  lock="0"  sizeLock="0"  contentLock="0"  wantsDrops="0"  backgating="0"  horizontal="0"  backgatingLargeDots="0"  backgatingContours="0" >
             <WindowPosition x="0"  y="0"  width="0"  height="1"  displayed="0"  panelState="" />
           </Ancestry>
           <Multigraph lineWeight="NoLine"  fill="#00ffffff"  stroke="#000000"  lineStyle="Solid"  gradientColor="#808080"  gradientStyle="le.gradientstyle.none"  enabled="1"  xScale="1"  yScale="1"  aspectRatioLock="1"  alpha="1"  figID="com.treestar.flowjo.charting.FigChartGrid@41e86db3#1647844474407"  rotation="0"  lock="0"  sizeLock="0"  contentLock="0"  wantsDrops="0"  annoOffsetX="0"  annoOffsetY="0"  type="NONE"  rows="0"  columns="0" >
             <WindowPosition x="0"  y="0"  width="0"  height="1"  displayed="0"  panelState="" />
             <Parameters/>
           </Multigraph>
           <PopModelList>
             <DataLayer path="P1"  panelValue="1"  discriminatorValue=""  sampleGMID="0"  sampleID="7" >
               <LegendSpec color="#000000"  text=""  chartFill="le.chartfill.tinted.40"  lineWeight="Normal"  lineStyle="Solid"  control="0" />
             </DataLayer>
           </PopModelList>
           <WindowPosition x="282"  y="612"  width="256"  height="256"  displayed="1"  panelState="" />
         </ChartData>
       </FigList>
     </Layout>
     <Layout name="Layout-3"  outputFile="file:/Users/wangyan/Layout-3"  color="#00ffffff"  isBatch="0"  showGrid="0"  showRulers="1"  showDebugOutput="0"  showGuides="0"  showPageBreaks="1"  scale="0.66" >
       <PrintLayout flipPattern0="0"  rows="1"  columns="1"  padding="36"  header="&lt;html&gt;&lt;table width=&quot;100%&quot;&gt;&lt;tr&gt;&lt;td align=&quot;left&quot; valign=&quot;top&quot;&gt;&lt;IMG SRC=&quot;http://www.flowjo.com/home/images/logotypethin.png&quot;&gt;&lt;/IMG&gt;&lt;br/&gt;Tree Star, Inc.&lt;/td&gt;&lt;td align=&quot;right&quot; valign=&quot;top&quot;&gt;Page &lt;PageNumber/&gt;&lt;/td&gt;&lt;/tr&gt;&lt;/table&gt;&lt;/html&gt;"  footer="&lt;html&gt;&lt;table width=&quot;100%&quot;&gt;&lt;tr&gt;&lt;td align=&quot;left&quot;  valign=&quot;bottom&quot;&gt;March 10, 2017&lt;/td&gt;&lt;td align=&quot;right&quot; valign=&quot;bottom&quot;&gt;FlowJo v.10.0.7r2&lt;/td&gt;&lt;/tr&gt;&lt;/table&gt;&lt;/html&gt;"  headerActive="0"  footerActive="0"  scalingMode="fj.print.scale.width.fitsinglepage"  scaling="2.0022172949"  orientation="0"  width="595.2744"  height="841.8888"  imageableX="72"  imageableY="72"  imageableWidth="451.2744"  imageableHeight="697.8888" />
       <PageSection sectionName="header" >&lt;table width=&quot;100%&quot;&gt;&lt;tr&gt;&lt;td align=&quot;left&quot; valign=&quot;top&quot;&gt;&amp;NBSP&amp;NBSP&amp;NBSP&amp;NBSP&lt;IMG SRC=&quot;file:/Users/wangyan/Desktop/FlowJo.app/Contents/Resources/Java/images/fj_icon.png&quot;&gt;&lt;/IMG&gt;&lt;br/&gt;FlowJo, LLC&lt;/td&gt;&lt;td align=&quot;right&quot; valign=&quot;top&quot;&gt;Page &lt;PageNumber/&gt;&lt;/td&gt;&lt;/tr&gt;&lt;/table&gt;</PageSection>
       <PageSection sectionName="footer" >&lt;table width=&quot;100%&quot;&gt;&lt;tr&gt;&lt;td align=&quot;left&quot;  valign=&quot;bottom&quot;&gt;&lt;LongDate/&gt;&lt;/td&gt;&lt;td align=&quot;right&quot; valign=&quot;bottom&quot;&gt;&lt;Version/&gt;&lt;/td&gt;&lt;/tr&gt;&lt;/table&gt;</PageSection>
       <Iteration iterationType="OFF"  iterationValue="7"  iterationKeyword=""  discriminator=""  panelSize="1"  groupName="All Samples" />
       <FigList>
         <ChartData x="223"  y="102"  width="0"  height="0"  lineWeight="Hairline"  fill="#ffffff"  stroke="#000000"  lineStyle="Solid"  gradientColor="#808080"  gradientStyle="le.gradientstyle.none"  enabled="1"  xScale="1"  yScale="1"  aspectRatioLock="0"  alpha="1"  figID="com.treestar.flowjo.charting.FigChartBox@5927384e#1647844593571"  rotation="0"  lock="0"  sizeLock="0"  contentLock="0"  wantsDrops="0"  dependents="1"  showSampleName="1"  showFullPath="1"  showFreq="0"  showCount="1"  showPopulationName="1"  showGraphTitle="0"  showMedians="0"  useShortName="1"  showKeyword="0"  keyword=""  showStatistic="0"  statistic=""  offsetHistograms="0"  offsetX="0"  offsetY="0"  flipH="0"  flipV="0"  showAdjunctHistograms="0"  scaleH="1"  scaleV="1"  panelIndex="-1"  z="0" >
           <Graph smoothing="0"  backColor="#ffffff"  foreColor="#000000"  heatMapStatistic="Median"  heatMapStatParameter="Comp-FL1-H"  type="Pseudocolor"  fast="1" >
             <Axis dimension="x"  name="Comp-FL1-H"  label=""  auto="auto" />
             <Axis dimension="y"  name="Comp-FL10-H"  label=""  auto="auto" />
             <GraphSettings level="5%"  smoothingHighResolution="1"  contourHighResolution="1"  histogramSmoothingCount="0"  graphResolution="256"  showOutliers="0"  drawLargeDots="0"  dotsToDraw="8000"  tint="le.chartfill.tinted.40"  lineWeight="le.lineweight.normal"  lineStyle="le.linestyle.solid" />
             <GraphEnvironment showGrid="0"  showAxes="tnTN"  showGates="1"  showFreqOnPlots="1"  showGateNameOnPlots="1"  showMedians="0"  showUncomped="0"  addEventParam="0"  lastYAxisName="" >
               <TextTraits font="SansSerif"  size="11"  name="Labels"  style="plain"  color="#000000"  background="#00ffffff"  just="left" />
               <TextTraits font="SansSerif"  size="11"  name="LayoutGates"  style="plain"  color="#000000"  background="#00ffffff"  just="left" />
               <TextTraits font="SansSerif"  size="9"  name="Numbers"  style="plain"  color="#000000"  background="#00ffffff"  just="left" />
               <TextTraits font="SansSerif"  size="9"  name="Legend"  style="plain"  color="#000000"  background="#00ffffff"  just="left" />
               <WindowPosition x="620"  y="23"  width="390"  height="622"  displayed="0"  panelState="---" />
             </GraphEnvironment>
           </Graph>
           <Annotation lineWeight="NoLine"  fill="#00ffffff"  stroke="#808080"  lineStyle="Solid"  gradientColor="#808080"  gradientStyle="le.gradientstyle.none"  enabled="1"  xScale="1"  yScale="1"  aspectRatioLock="0"  alpha="1"  figID="com.treestar.flowjo.charting.FigChartAnnotation@5498c8ff#1647844593571"  rotation="0"  lock="0"  sizeLock="0"  contentLock="0"  wantsDrops="0"  autoFitContents="0"  autoMinimumSize="1"  padding="5,5,5,5" >
             <Content>&amp;lt;font face=&amp;quot;SansSerif&amp;quot; color=&amp;quot;#000000&amp;quot; style=&amp;quot;font-size:11pt;&amp;quot;&amp;gt;&amp;#xA;&amp;lt;/font&amp;gt;&amp;#xA;    &amp;lt;p style=&amp;quot;margin-top:0; text-align:left;&amp;quot;&amp;gt;&amp;#xA;      &amp;lt;font face=&amp;quot;SansSerif&amp;quot; color=&amp;quot;#000000&amp;quot; style=&amp;quot;font-size:11pt;&amp;quot;&amp;gt;&amp;lt;input type=&amp;quot;fjml&amp;quot; value=&amp;quot;%3CAnno+name%3D%22fj.anno.samplename%22+%2F%3E&amp;quot; style=&amp;quot;font-family:SansSerif; color:#000000; font-weight:normal; font-style:;&amp;quot;&amp;gt;&amp;#xA;      &amp;#xA;&amp;lt;/font&amp;gt;    &amp;lt;/p&amp;gt;&amp;#xA;    &amp;lt;p style=&amp;quot;margin-top:0; text-align:left;&amp;quot;&amp;gt;&amp;#xA;      &amp;lt;font face=&amp;quot;SansSerif&amp;quot; color=&amp;quot;#000000&amp;quot; style=&amp;quot;font-size:11pt;&amp;quot;&amp;gt;&amp;lt;input type=&amp;quot;fjml&amp;quot; value=&amp;quot;%3CAnno+name%3D%22fj.anno.popname%22+%2F%3E&amp;quot; style=&amp;quot;font-family:SansSerif; color:#000000; font-weight:normal; font-style:;&amp;quot;&amp;gt;&amp;#xA;      &amp;#xA;&amp;lt;/font&amp;gt;    &amp;lt;/p&amp;gt;&amp;#xA;    &amp;lt;p style=&amp;quot;margin-top:0; text-align:left;&amp;quot;&amp;gt;&amp;#xA;      &amp;lt;font face=&amp;quot;SansSerif&amp;quot; color=&amp;quot;#000000&amp;quot; style=&amp;quot;font-size:11pt;&amp;quot;&amp;gt;&amp;lt;input type=&amp;quot;fjml&amp;quot; value=&amp;quot;%3CStatistic+name%3D%22Count%22++id%3D%22%22++ancestor%3D%22%22+%2F%3E&amp;quot; style=&amp;quot;font-family:SansSerif; color:#000000; font-weight:normal; font-style:;&amp;quot;&amp;gt;&amp;#xA;&amp;lt;/font&amp;gt;    &amp;lt;/p&amp;gt;&amp;#xA;</Content>
             <WindowPosition x="0"  y="340"  width="113"  height="52"  displayed="0"  panelState="" />
           </Annotation>
           <Legend lineWeight="Hairline"  fill="#ffffff"  stroke="#000000"  lineStyle="Solid"  gradientColor="#808080"  gradientStyle="le.gradientstyle.none"  enabled="1"  xScale="1"  yScale="1"  aspectRatioLock="0"  alpha="1"  figID="com.treestar.flowjo.charting.legend.FigLegend@2bc09498#1647844593571"  rotation="0"  lock="0"  sizeLock="0"  contentLock="0"  wantsDrops="0"  rows="3"  columns="4"  drawGrid="1"  autoFitContents="0"  showHeader="1" >
             <RowSizes>
               <Size index="0"  value="15" />
               <Size index="1"  value="15" />
               <Size index="2"  value="15" />
             </RowSizes>
             <ColSizes>
               <Size index="0"  value="15" />
               <Size index="1"  value="15" />
               <Size index="2"  value="15" />
               <Size index="3"  value="15" />
             </ColSizes>
             <WindowPosition x="280"  y="0"  width="60"  height="45"  displayed="0"  panelState="" />
             <Columns>
               <Anno name="fj.anno.samplename" />
               <Anno name="fj.anno.popname" />
               <Statistic name="Count"  id=""  ancestor="" />
             </Columns>
           </Legend>
           <Ancestry lineWeight="Hairline"  fill="#ffffff"  stroke="#000000"  lineStyle="Solid"  gradientColor="#808080"  gradientStyle="le.gradientstyle.none"  enabled="1"  xScale="1"  yScale="1"  aspectRatioLock="0"  alpha="1"  figID="com.treestar.flowjo.charting.FigChartRow@158d0970#1647844593571"  rotation="0"  lock="0"  sizeLock="0"  contentLock="0"  wantsDrops="0"  backgating="0"  horizontal="0"  backgatingLargeDots="0"  backgatingContours="0" >
             <WindowPosition x="0"  y="0"  width="0"  height="1"  displayed="0"  panelState="" />
           </Ancestry>
           <Multigraph lineWeight="NoLine"  fill="#00ffffff"  stroke="#000000"  lineStyle="Solid"  gradientColor="#808080"  gradientStyle="le.gradientstyle.none"  enabled="1"  xScale="1"  yScale="1"  aspectRatioLock="1"  alpha="1"  figID="com.treestar.flowjo.charting.FigChartGrid@1325adc7#1647844593571"  rotation="0"  lock="0"  sizeLock="0"  contentLock="0"  wantsDrops="0"  annoOffsetX="0"  annoOffsetY="0"  type="NONE"  rows="0"  columns="0" >
             <WindowPosition x="0"  y="0"  width="0"  height="1"  displayed="0"  panelState="" />
             <Parameters/>
           </Multigraph>
           <PopModelList>
             <DataLayer path="P1"  panelValue="1"  discriminatorValue=""  sampleGMID="0"  sampleID="7" >
               <LegendSpec color="#000000"  text=""  chartFill="le.chartfill.tinted.40"  lineWeight="Normal"  lineStyle="Solid"  control="0" />
             </DataLayer>
           </PopModelList>
           <WindowPosition x="223"  y="102"  width="256"  height="256"  displayed="1"  panelState="" />
         </ChartData>
         <ChartData x="526"  y="103"  width="0"  height="0"  lineWeight="Hairline"  fill="#ffffff"  stroke="#000000"  lineStyle="Solid"  gradientColor="#808080"  gradientStyle="le.gradientstyle.none"  enabled="1"  xScale="1"  yScale="1"  aspectRatioLock="0"  alpha="1"  figID="com.treestar.flowjo.charting.FigChartBox@489c3cd8#1647844612526"  rotation="0"  lock="0"  sizeLock="0"  contentLock="0"  wantsDrops="0"  dependents="1"  showSampleName="1"  showFullPath="1"  showFreq="0"  showCount="1"  showPopulationName="1"  showGraphTitle="0"  showMedians="0"  useShortName="1"  showKeyword="0"  keyword=""  showStatistic="0"  statistic=""  offsetHistograms="0"  offsetX="0"  offsetY="0"  flipH="0"  flipV="0"  showAdjunctHistograms="0"  scaleH="1"  scaleV="1"  panelIndex="-1"  z="9" >
           <Graph smoothing="0"  backColor="#ffffff"  foreColor="#000000"  heatMapStatistic="Median"  heatMapStatParameter="Comp-FL1-H"  type="Pseudocolor"  fast="1" >
             <Axis dimension="x"  name="Comp-FL1-H"  label=""  auto="auto" />
             <Axis dimension="y"  name="Comp-FL10-H"  label=""  auto="auto" />
             <GraphSettings level="5%"  smoothingHighResolution="1"  contourHighResolution="1"  histogramSmoothingCount="0"  graphResolution="256"  showOutliers="0"  drawLargeDots="0"  dotsToDraw="8000"  tint="le.chartfill.tinted.40"  lineWeight="le.lineweight.normal"  lineStyle="le.linestyle.solid" />
             <GraphEnvironment showGrid="0"  showAxes="tnTN"  showGates="1"  showFreqOnPlots="1"  showGateNameOnPlots="1"  showMedians="0"  showUncomped="0"  addEventParam="0"  lastYAxisName="" >
               <TextTraits font="SansSerif"  size="11"  name="Labels"  style="plain"  color="#000000"  background="#00ffffff"  just="left" />
               <TextTraits font="SansSerif"  size="11"  name="LayoutGates"  style="plain"  color="#000000"  background="#00ffffff"  just="left" />
               <TextTraits font="SansSerif"  size="9"  name="Numbers"  style="plain"  color="#000000"  background="#00ffffff"  just="left" />
               <TextTraits font="SansSerif"  size="9"  name="Legend"  style="plain"  color="#000000"  background="#00ffffff"  just="left" />
               <WindowPosition x="620"  y="23"  width="390"  height="622"  displayed="1"  panelState="---" />
             </GraphEnvironment>
           </Graph>
           <Annotation lineWeight="NoLine"  fill="#00ffffff"  stroke="#808080"  lineStyle="Solid"  gradientColor="#808080"  gradientStyle="le.gradientstyle.none"  enabled="1"  xScale="1"  yScale="1"  aspectRatioLock="0"  alpha="1"  figID="com.treestar.flowjo.charting.FigChartAnnotation@34eb1795#1647844612528"  rotation="0"  lock="0"  sizeLock="0"  contentLock="0"  wantsDrops="0"  autoFitContents="0"  autoMinimumSize="1"  padding="5,5,5,5" >
             <Content>&amp;lt;font face=&amp;quot;SansSerif&amp;quot; color=&amp;quot;#000000&amp;quot; style=&amp;quot;font-size:11pt;&amp;quot;&amp;gt;&amp;#xA;&amp;lt;/font&amp;gt;&amp;#xA;    &amp;lt;p style=&amp;quot;margin-top:0; text-align:left;&amp;quot;&amp;gt;&amp;#xA;      &amp;lt;font face=&amp;quot;SansSerif&amp;quot; color=&amp;quot;#000000&amp;quot; style=&amp;quot;font-size:11pt;&amp;quot;&amp;gt;&amp;lt;input type=&amp;quot;fjml&amp;quot; value=&amp;quot;%3CAnno+name%3D%22fj.anno.samplename%22+%2F%3E&amp;quot; style=&amp;quot;font-family:SansSerif; color:#000000; font-weight:normal; font-style:;&amp;quot;&amp;gt;&amp;#xA;      &amp;#xA;&amp;lt;/font&amp;gt;    &amp;lt;/p&amp;gt;&amp;#xA;    &amp;lt;p style=&amp;quot;margin-top:0; text-align:left;&amp;quot;&amp;gt;&amp;#xA;      &amp;lt;font face=&amp;quot;SansSerif&amp;quot; color=&amp;quot;#000000&amp;quot; style=&amp;quot;font-size:11pt;&amp;quot;&amp;gt;&amp;lt;input type=&amp;quot;fjml&amp;quot; value=&amp;quot;%3CAnno+name%3D%22fj.anno.popname%22+%2F%3E&amp;quot; style=&amp;quot;font-family:SansSerif; color:#000000; font-weight:normal; font-style:;&amp;quot;&amp;gt;&amp;#xA;      &amp;#xA;&amp;lt;/font&amp;gt;    &amp;lt;/p&amp;gt;&amp;#xA;    &amp;lt;p style=&amp;quot;margin-top:0; text-align:left;&amp;quot;&amp;gt;&amp;#xA;      &amp;lt;font face=&amp;quot;SansSerif&amp;quot; color=&amp;quot;#000000&amp;quot; style=&amp;quot;font-size:11pt;&amp;quot;&amp;gt;&amp;lt;input type=&amp;quot;fjml&amp;quot; value=&amp;quot;%3CStatistic+name%3D%22Count%22++id%3D%22%22++ancestor%3D%22%22+%2F%3E&amp;quot; style=&amp;quot;font-family:SansSerif; color:#000000; font-weight:normal; font-style:;&amp;quot;&amp;gt;&amp;#xA;&amp;lt;/font&amp;gt;    &amp;lt;/p&amp;gt;&amp;#xA;</Content>
             <WindowPosition x="0"  y="340"  width="156"  height="52"  displayed="0"  panelState="" />
           </Annotation>
           <Legend lineWeight="Hairline"  fill="#ffffff"  stroke="#000000"  lineStyle="Solid"  gradientColor="#808080"  gradientStyle="le.gradientstyle.none"  enabled="1"  xScale="1"  yScale="1"  aspectRatioLock="0"  alpha="1"  figID="com.treestar.flowjo.charting.legend.FigLegend@7b17ec0f#1647844612528"  rotation="0"  lock="0"  sizeLock="0"  contentLock="0"  wantsDrops="0"  rows="3"  columns="4"  drawGrid="1"  autoFitContents="0"  showHeader="1" >
             <RowSizes>
               <Size index="0"  value="15" />
               <Size index="1"  value="15" />
               <Size index="2"  value="15" />
             </RowSizes>
             <ColSizes>
               <Size index="0"  value="15" />
               <Size index="1"  value="15" />
               <Size index="2"  value="15" />
               <Size index="3"  value="15" />
             </ColSizes>
             <WindowPosition x="280"  y="0"  width="60"  height="45"  displayed="0"  panelState="" />
             <Columns>
               <Anno name="fj.anno.samplename" />
               <Anno name="fj.anno.popname" />
               <Statistic name="Count"  id=""  ancestor="" />
             </Columns>
           </Legend>
           <Ancestry lineWeight="Hairline"  fill="#ffffff"  stroke="#000000"  lineStyle="Solid"  gradientColor="#808080"  gradientStyle="le.gradientstyle.none"  enabled="1"  xScale="1"  yScale="1"  aspectRatioLock="0"  alpha="1"  figID="com.treestar.flowjo.charting.FigChartRow@77c41b47#1647844612528"  rotation="0"  lock="0"  sizeLock="0"  contentLock="0"  wantsDrops="0"  backgating="0"  horizontal="0"  backgatingLargeDots="0"  backgatingContours="0" >
             <WindowPosition x="0"  y="0"  width="0"  height="1"  displayed="0"  panelState="" />
           </Ancestry>
           <Multigraph lineWeight="NoLine"  fill="#00ffffff"  stroke="#000000"  lineStyle="Solid"  gradientColor="#808080"  gradientStyle="le.gradientstyle.none"  enabled="1"  xScale="1"  yScale="1"  aspectRatioLock="1"  alpha="1"  figID="com.treestar.flowjo.charting.FigChartGrid@5195e53b#1647844612528"  rotation="0"  lock="0"  sizeLock="0"  contentLock="0"  wantsDrops="0"  annoOffsetX="0"  annoOffsetY="0"  type="NONE"  rows="0"  columns="0" >
             <WindowPosition x="0"  y="0"  width="0"  height="1"  displayed="0"  panelState="" />
             <Parameters/>
           </Multigraph>
           <PopModelList>
             <DataLayer path="P1"  panelValue="1"  discriminatorValue=""  sampleGMID="1"  sampleID="10" >
               <LegendSpec color="#000000"  text=""  chartFill="le.chartfill.tinted.40"  lineWeight="Normal"  lineStyle="Solid"  control="0" />
             </DataLayer>
           </PopModelList>
           <WindowPosition x="526"  y="103"  width="256"  height="256"  displayed="1"  panelState="" />
         </ChartData>
         <StyledText x="161"  y="190"  width="46"  height="47"  lineWeight="NoLine"  fill="#00ffffff"  stroke="#000000"  lineStyle="Solid"  gradientColor="#808080"  gradientStyle="le.gradientstyle.none"  enabled="1"  xScale="1"  yScale="1"  aspectRatioLock="0"  alpha="1"  figID="com.treestar.layout.presentation.FigStyledText@73c95fe0#1647844656998"  rotation="-1.6057029118"  lock="0"  sizeLock="0"  contentLock="0"  wantsDrops="0"  autoFitContents="0"  autoMinimumSize="1"  padding="5,5,5,5"  z="18" >
           <Content>&amp;lt;p style=&amp;quot;margin-top:0;&amp;quot;&amp;gt;&amp;#xA;      &amp;lt;font face=&amp;quot;Arial&amp;quot; color=&amp;quot;#000000&amp;quot; style=&amp;quot;font-size:18pt;&amp;quot;&amp;gt;PI&amp;lt;/font&amp;gt;&amp;#xA;    &amp;lt;/p&amp;gt;&amp;#xA;</Content>
         </StyledText>
         <StyledText x="296"  y="378"  width="138"  height="32"  lineWeight="NoLine"  fill="#00ffffff"  stroke="#00ffffff"  lineStyle="Solid"  gradientColor="#808080"  gradientStyle="le.gradientstyle.none"  enabled="1"  xScale="1"  yScale="1"  aspectRatioLock="0"  alpha="1"  figID="com.treestar.layout.presentation.FigStyledText@cd4d933#1647844730084"  rotation="0"  lock="0"  sizeLock="0"  contentLock="0"  wantsDrops="0"  autoFitContents="0"  autoMinimumSize="1"  padding="5,5,5,5"  z="19" >
           <Content>&amp;lt;p style=&amp;quot;margin-top:0;&amp;quot;&amp;gt;&amp;#xA;      &amp;lt;font face=&amp;quot;Arial&amp;quot; color=&amp;quot;#000000&amp;quot; style=&amp;quot;font-size:18pt;&amp;quot;&amp;gt;Annexin V-FITC&amp;lt;/font&amp;gt;&amp;#xA;    &amp;lt;/p&amp;gt;&amp;#xA;</Content>
         </StyledText>
         <StyledText x="591"  y="381"  width="138"  height="32"  lineWeight="NoLine"  fill="#00ffffff"  stroke="#000000"  lineStyle="Solid"  gradientColor="#808080"  gradientStyle="le.gradientstyle.none"  enabled="1"  xScale="1"  yScale="1"  aspectRatioLock="0"  alpha="1"  figID="com.treestar.layout.presentation.FigStyledText@44e43b76#1647844849428"  rotation="0"  lock="0"  sizeLock="0"  contentLock="0"  wantsDrops="0"  autoFitContents="0"  autoMinimumSize="1"  padding="5,5,5,5"  z="20" >
           <Content>&amp;lt;font style=&amp;quot;font-size:18pt;&amp;quot;&amp;gt;&amp;#xA;&amp;lt;/font&amp;gt;&amp;#xA;    &amp;lt;p style=&amp;quot;margin-top:0;&amp;quot;&amp;gt;&amp;#xA;      &amp;lt;font face=&amp;quot;Arial&amp;quot; color=&amp;quot;#000000&amp;quot; style=&amp;quot;font-size:18pt;&amp;quot;&amp;gt;Annexin V-FITC&amp;lt;/font&amp;gt;&amp;#xA;    &amp;lt;/p&amp;gt;&amp;#xA;</Content>
         </StyledText>
         <StyledText x="343"  y="64"  width="73"  height="34"  lineWeight="NoLine"  fill="#00ffffff"  stroke="#00ffffff"  lineStyle="Solid"  gradientColor="#808080"  gradientStyle="le.gradientstyle.none"  enabled="1"  xScale="1"  yScale="1"  aspectRatioLock="0"  alpha="1"  figID="com.treestar.layout.presentation.FigStyledText@51f5e520#1647844894620"  rotation="0"  lock="0"  sizeLock="0"  contentLock="0"  wantsDrops="0"  autoFitContents="0"  autoMinimumSize="1"  padding="5,5,5,5"  z="21" >
           <Content>&amp;lt;p style=&amp;quot;margin-top:0;&amp;quot;&amp;gt;&amp;#xA;      &amp;lt;font style=&amp;quot;font-size:24pt;&amp;quot;&amp;gt;NC&amp;lt;/font&amp;gt;&amp;#xA;    &amp;lt;/p&amp;gt;&amp;#xA;</Content>
         </StyledText>
         <StyledText x="569"  y="60"  width="168"  height="38"  lineWeight="NoLine"  fill="#00ffffff"  stroke="#000000"  lineStyle="Solid"  gradientColor="#808080"  gradientStyle="le.gradientstyle.none"  enabled="1"  xScale="1"  yScale="1"  aspectRatioLock="0"  alpha="1"  figID="com.treestar.layout.presentation.FigStyledText@50e0e5dd#1647844959001"  rotation="0"  lock="0"  sizeLock="0"  contentLock="0"  wantsDrops="0"  autoFitContents="0"  autoMinimumSize="1"  padding="5,5,5,5"  z="22" >
           <Content>&amp;lt;p style=&amp;quot;margin-top:0;&amp;quot;&amp;gt;&amp;#xA;      &amp;lt;font face=&amp;quot;Arial&amp;quot; color=&amp;quot;#000000&amp;quot; style=&amp;quot;font-size:24pt;&amp;quot;&amp;gt;siR-SMARCC1&amp;lt;/font&amp;gt;&amp;#xA;    &amp;lt;/p&amp;gt;&amp;#xA;</Content>
         </StyledText>
         <StyledText x="761"  y="194"  width="88"  height="38"  lineWeight="NoLine"  fill="#00ffffff"  stroke="#000000"  lineStyle="Solid"  gradientColor="#808080"  gradientStyle="le.gradientstyle.none"  enabled="1"  xScale="1"  yScale="1"  aspectRatioLock="0"  alpha="1"  figID="com.treestar.layout.presentation.FigStyledText@63c6d27f#1647844996708"  rotation="-1.5707963268"  lock="0"  sizeLock="0"  contentLock="0"  wantsDrops="0"  autoFitContents="0"  autoMinimumSize="1"  padding="5,5,5,5"  z="23" >
           <Content>&amp;lt;p style=&amp;quot;margin-top:0;&amp;quot;&amp;gt;&amp;#xA;      &amp;lt;font face=&amp;quot;Arial&amp;quot; color=&amp;quot;#000000&amp;quot; style=&amp;quot;font-size:24pt;&amp;quot;&amp;gt;SW780&amp;lt;/font&amp;gt;&amp;#xA;    &amp;lt;/p&amp;gt;&amp;#xA;</Content>
         </StyledText>
       </FigList>
     </Layout>
     <WindowPosition x="380"  y="23"  width="900"  height="600" />
   </LayoutEditor>
   <Scripts>
     <Script lang="text/javascript"  name="New Script 		 " />
   </Scripts>
   <Exports/>
   <SOPS/>
   <experiment/>
 </Workspace>
